# Supplementary material for: Distinct and Common Features of Numerical and Structural Chromosomal Instability across Different Cancer Types
Source: Cancers (Basel). 2022 Mar 10;14(6):1424. doi: 10.3390/cancers14061424 (PMC8946057; doi:10.3390/cancers14061424)
Supplement: Supplementary file 1 [file cancers-14-01424-s001.zip]

Archive with 5 entries (4 files):
- cancers-1573241-supplementary 3.17/
- cancers-1573241-supplementary 3.17/PDF S1.pdf
- cancers-1573241-supplementary 3.17/Tasble S1.xlsx
- cancers-1573241-supplementary 3.17/Tasble S2.xlsx
- cancers-1573241-supplementary 3.17/Tasble S3.xlsx
