# Supplementary material for: Distinct and Common Features of Numerical and Structural Chromosomal Instability across Different Cancer Types
Source: Cancers (Basel). 2022 Mar 10;14(6):1424. doi: 10.3390/cancers14061424 (PMC8946057; doi:10.3390/cancers14061424)
Supplement: Supplementary file 1 [file cancers-14-01424-s001.zip › cancers-1573241-supplementary 3.17/Tasble S1.xlsx]

## Sheet: Tasble_S1_drug_sensitivity_NCS_
cpd_name	max_1minus_AUC	median_1minus_AUC	Spearman_coef	Spearman_pvalue	Pearson_coef	Pearson_pvalue	Spearman_FDR	Pearson_FDR	cpd_status	inclusion_rationale	gene_symbol_of_protein_target	target_or_activity_of_compound
GSK-J4	0.704374	0.592417	-0.346156	0.00190672	-0.313989	0.0051186	0.0036082	0.00913994	probe	chromatin;lit-search	KDM6A;KDM6B	inhibitor of lysine-specific demethylases
ciclopirox	0.780314	0.588267	-0.343916	1.95661e-27	-0.328977	4.11664e-25	1.06635e-24	1.12179e-22	FDA	lit-search	RRM1	substituted pyridone antimycotic; inhibitor of the iron-dependent enzyme ribonucleotide reductase
BRD9876:MK-1775 (4:1 mol/mol)	0.738403	0.618492	-0.341216	0.0022342	-0.347176	0.00184481	0.00418433	0.00344323	probe	combination	WEE1	screening hit;inhibitor of WEE1
parbendazole	0.902868	0.669464	-0.326091	6.71504e-25	-0.315426	2.54781e-23	1.82985e-22	2.31426e-21	probe	pilot-set		inhibitor of microtubule assembly
triazolothiadiazine	0.934257	0.670176	-0.325134	1.10841e-24	-0.305153	8.55631e-22	2.01361e-22	4.23926e-20	probe	pilot-set	PDE4A;PDE4B;PDE4D	inhibitor of phosphdiesterase 4A/B/D
indisulam	0.765755	0.535127	-0.323693	1.13855e-22	-0.295502	5.43025e-19	1.03418e-20	1.47974e-17	clinical	chromatin;pilot-set	CA9	inhibitor of carbonic anhydrase isoform IX
VX-680	0.878091	0.594176	-0.322647	0.00373129	-0.273291	0.0148125	0.00673362	0.0244631	clinical	pilot-set	AURKA;AURKB;AURKC	inhibitor of aurora kinases
tivantinib	0.766875	0.619312	-0.321831	2.3722e-12	-0.297332	1.11621e-10	1.55765e-11	6.40354e-10	clinical	CTEP;kinome	MET	inhibitor of MET; inhibitor of microtubule assembly
cytarabine hydrochloride	0.989341	0.579388	-0.319552	2.21812e-23	-0.324353	4.45727e-24	3.02219e-21	6.07302e-22	FDA	std-of-care		inducer of DNA damage
PF-3758309	0.978392	0.712147	-0.31704	3.01901e-12	-0.291661	1.64249e-10	1.93572e-11	8.95158e-10	probe	kinome	PAK4	inhibitor of serine/threonine p21-activating kinase 4
CHM-1	0.756066	0.592946	-0.316252	3.66012e-23	-0.302021	3.58205e-21	3.98953e-21	1.62685e-19	probe	pilot-set		inhibitor of tubulin polymerization
methylstat	0.893446	0.568562	-0.312923	1.42361e-16	-0.291279	1.80166e-14	1.80435e-15	1.88828e-13	probe	chromatin;lit-search;outreach	KDM3A;KDM4A;KDM4B;KDM4C;KDM4D	inhibitor of lysine specific demethylases
omacetaxine mepesuccinate	0.974622	0.766696	-0.312384	3.56596e-17	-0.285779	1.6464e-14	5.02226e-16	1.75939e-13	FDA	lit-search		inhibitor of protein translation by preventing protein elongation
carboplatin:etoposide (40:17 mol/mol)	0.840452	0.554833	-0.309817	6.12459e-22	-0.325556	3.51719e-24	3.3379e-20	6.07302e-22	probe	combination	TOP2A	inducer of DNA damage;inhibitor of topoisomerase II
teniposide	0.967491	0.652883	-0.308652	6.07691e-12	-0.34945	4.33993e-15	3.67991e-11	5.37559e-14	FDA	pilot-set	TOP2A;TOP2B	inhibitor of topoisomerase II
BRD-A86708339	0.840357	0.656366	-0.307144	3.55039e-11	-0.285521	8.55414e-10	1.80837e-10	4.35702e-09	probe	outreach		screening hit
SB-225002	0.752545	0.571806	-0.306373	4.73891e-22	-0.304889	7.6446e-22	2.86967e-20	4.23926e-20	probe	pilot-set	CXCR2	inhibitor of chemokine receptor 2
doxorubicin	0.966412	0.732216	-0.306349	3.91407e-22	-0.318883	6.07632e-24	2.70674e-20	6.62319e-22	FDA	std-of-care	TOP2A	inhibitor of topoisomerase II
nutlin-3	0.74497	0.540762	-0.305945	2.80232e-21	-0.344515	6.79325e-27	1.27272e-19	3.70232e-24	clinical	pilot-set	MDM2	inhibitor of p53-MDM2 interaction
AT13387	0.951716	0.714753	-0.305878	3.03255e-11	-0.26174	1.62316e-08	1.6046e-10	6.50459e-08	clinical	CTEP	HSP90AA1	inhibitor of HSP90
SB-743921	0.996383	0.807724	-0.305538	3.9732e-22	-0.28517	2.30291e-19	2.70674e-20	7.84429e-18	clinical	lit-search	KIF11	inhibitor of kinesin 11
GSK461364	0.992401	0.763925	-0.302177	2.14655e-20	-0.285672	2.62843e-18	7.3117e-19	6.51135e-17	clinical	kinome	PLK1	inhibitor of polo-like kinase 1 (PLK1)
rigosertib	0.925371	0.690696	-0.300645	4.53208e-20	-0.289827	1.05371e-18	1.45293e-18	2.73464e-17	clinical	kinome	PIK3CA;PIK3CB;PLK1	inhibitor of polo-like kinase 1; inhibitor of PI3K catalytic subunits alpha and beta
vincristine	0.995437	0.751133	-0.298994	2.32979e-21	-0.293017	1.53477e-20	1.15431e-19	6.43424e-19	FDA	std-of-care		inhibitor of mictrotubule assembly
BI-2536	0.99722	0.767743	-0.297661	7.54225e-21	-0.266489	7.08318e-17	3.16194e-19	1.20635e-15	clinical	kinome;pilot-set	PLK1	inhibitor of polo-like kinase 1 (PLK1)
topotecan	0.936751	0.698141	-0.297248	8.18766e-21	-0.305015	6.98748e-22	3.18734e-19	4.23926e-20	FDA	std-of-care	TOP1	inhibitor of topoisomerase I
clofarabine	0.977012	0.638061	-0.295581	1.25372e-20	-0.310468	1.0712e-22	4.5552e-19	8.34007e-21	FDA	std-of-care		inducer of DNA damage
piperlongumine:MST-312 (1:1 mol/mol)	0.726706	0.572643	-0.293661	6.22827e-18	-0.270119	2.60705e-15	1.21229e-16	3.30429e-14	probe	combination	TERT	natural product; modulator of ROS levels;inhibitor of telomerase reverse transcriptase
LY-2183240	0.734462	0.572318	-0.292817	9.14917e-20	-0.296211	3.29053e-20	2.77017e-18	1.28096e-18	probe	pilot-set	FAAH	inhibitor of fatty acid amide hydrolase; inhibitor of anandamide uptake
paclitaxel	0.995997	0.757986	-0.291901	1.3767e-19	-0.287285	5.36115e-19	3.94895e-18	1.47974e-17	FDA	std-of-care		inhibitor of microtubule assembly
narciclasine	0.909002	0.744543	-0.287788	1.16043e-18	-0.247527	4.64931e-14	2.96371e-17	4.36875e-13	probe	pilot-set	RHOA	activates cellular activity of RhoA; modulator of Rho/Rho kinase/LIM kinase/cofilin signaling
piperlongumine	0.766076	0.567127	-0.287543	3.50614e-19	-0.265955	1.54372e-16	9.55423e-18	2.40379e-15	probe	pilot-set		natural product; modulator of ROS levels
KX2-391	0.962098	0.693541	-0.286158	1.25074e-18	-0.272101	6.28624e-17	2.96371e-17	1.10611e-15	clinical	kinome	SRC	peptide mimetic; inhibitor of SRC activity in cells
fluorouracil	0.738686	0.541445	-0.282946	1.23283e-18	-0.243164	5.04278e-14	2.96371e-17	4.58053e-13	FDA	std-of-care	TYMS	pyrimidine analog; inhibitor of thymidylate synthase
tanespimycin:gemcitabine (1:1 mol/mol)	0.966733	0.667971	-0.281803	3.49669e-18	-0.288581	4.99374e-19	7.32959e-17	1.47974e-17	probe	combination	HSP90AA1;CMPK1;RRM1;TYMS	inhibitor of HSP90;inhibitor of DNA replication; inhibitor of ribonucleotide reductase, thymidylate synthetase, and cytidine monophosphate (UMP-CMP) kinase
doxorubicin:navitoclax (2:1 mol/mol)	0.94855	0.731952	-0.281449	2.24516e-18	-0.272864	2.52371e-17	4.89444e-17	5.09416e-16	probe	combination	TOP2A;BCL2;BCL2L1;BCL2L2	inhibitor of topoisomerase II;inhibitor of BCL2, BCL-xL, and BCL-W
etoposide	0.878972	0.570696	-0.281225	1.94317e-18	-0.306907	8.02926e-22	4.41261e-17	4.23926e-20	FDA	pilot-set;std-of-care	TOP2A	inhibitor of topoisomerase II
chlorambucil	0.845524	0.532292	-0.280265	7.83932e-18	-0.279751	9.04594e-18	1.47325e-16	1.89617e-16	FDA	std-of-care		DNA alkylator
PX-12	0.66415	0.531131	-0.27935	1.19227e-17	-0.283903	3.3462e-18	1.96905e-16	7.92903e-17	clinical	pilot-set	TXN	inhibitor of thioredoxin-1
BRD-K34222889	0.801331	0.617228	-0.278278	5.77328e-18	-0.288647	2.88838e-19	1.16535e-16	9.25982e-18	probe	outreach		analog of the natural product piperlongumine
PL-DI	0.837194	0.629899	-0.277755	1.33613e-17	-0.26147	1.04881e-15	2.14173e-16	1.46564e-14	probe	pilot-set		dimer of piperlongumine; inducer of ROS
decitabine:carboplatin (1:1 mol/mol)	0.902404	0.518444	-0.276874	8.57852e-18	-0.277823	6.56602e-18	1.55843e-16	1.43139e-16	probe	combination	DNMT1	inhibitor of DNA methyltransferase;inducer of DNA damage
BRD-K70511574	0.808425	0.622624	-0.274023	2.41344e-17	-0.263728	3.89941e-16	3.65368e-16	5.59257e-15	probe	kinome	PLK1	inhibitor of polo-like kinase 1 (PLK1)
docetaxel:tanespimycin (2:1 mol/mol)	0.992094	0.799135	-0.274008	1.0152e-17	-0.254378	2.08454e-15	1.78479e-16	2.70494e-14	probe	combination	HSP90AA1	inhibitor of microtubule assembly;inhibitor of HSP90
PHA-793887	0.949339	0.597847	-0.273814	1.16045e-17	-0.268474	5.14028e-17	1.96905e-16	9.66018e-16	clinical	chromatin;kinome	CDK1;CDK2;CDK4;CDK5;CDK7;CDK9	inhibitor of cyclin-dependent kinases
mitomycin	0.889952	0.622539	-0.273783	2.03443e-17	-0.267115	1.2629e-16	3.1679e-16	2.08569e-15	FDA	pilot-set;std-of-care		DNA crosslinker
BRD-K66453893	0.705764	0.570372	-0.272719	3.59391e-17	-0.270669	6.29164e-17	5.02226e-16	1.10611e-15	GE-active	DOS;profiling		product of diversity oriented synthesis
SNX-2112	0.877121	0.692328	-0.268674	3.20295e-17	-0.254781	1.38144e-15	4.71785e-16	1.88221e-14	probe	pilot-set	HSP90AA1;HSP90B1	inhibitor of HSP90alpha and HSP90beta
YK 4-279	0.705176	0.567435	-0.267947	9.34942e-17	-0.247596	1.85798e-14	1.24279e-15	1.91056e-13	probe	chromatin;pilot-set	DHX9;ERG;ETV1	inhibitor of RNA helicase A (RHA) binding to EWS-FLI1; inhibitor of ERG and ETV1 activity
nakiterpiosin	0.77457	0.621958	-0.266877	1.68606e-16	-0.252869	6.44882e-15	2.08841e-15	7.47789e-14	probe	pilot-set		natural product; inhibitor of microtubule assembly
SR-II-138A	0.959639	0.748664	-0.266594	5.10216e-17	-0.229024	7.63948e-13	6.95169e-16	6.21421e-12	probe	pilot-set	EIF4A2;EIF4E;EIF4G1	silvestrol analog; inhibits translation by modulating the eIF4F complex
serdemetan	0.765772	0.531268	-0.26648	2.47266e-15	-0.283354	3.25397e-17	2.54264e-14	6.33363e-16	clinical	pilot-set	MDM2	inhibitor of MDM2
CR-1-31B	0.997302	0.796509	-0.266434	1.00626e-16	-0.216344	2.08241e-11	1.30574e-15	1.31967e-10	probe	pilot-set	EIF4A2;EIF4E;EIF4G1	silvestrol analog; inhibits translation by modulating the eIF4F complex
PRIMA-1	0.860523	0.562875	-0.264784	2.00661e-15	-0.272697	2.66716e-16	2.10308e-14	4.03779e-15	probe	pilot-set	TP53	re-activator of the pro-apoptotic activity of mutant p53
NSC632839	0.873423	0.582871	-0.264433	2.00588e-16	-0.256998	1.43558e-15	2.42934e-15	1.90827e-14	probe	pilot-set	USP13;USP5	inhibitor of ubiquitin isopeptidase
NSC95397	0.875523	0.523942	-0.264389	1.74045e-14	-0.268904	5.97795e-15	1.66411e-13	7.08257e-14	probe	pilot-set	CDC25A;CDC25B;CDC25C	inhibitor of cell division cycle 25 phosphatase (CDC25)
MK-1775	0.909801	0.629882	-0.263728	6.04682e-16	-0.246169	4.99728e-14	7.16416e-15	4.58053e-13	clinical	CTEP;kinome;pilot-set	WEE1	inhibitor of WEE1
tacedinaline	0.752463	0.534785	-0.26283	4.76611e-12	-0.241207	2.52472e-10	2.91857e-11	1.34899e-09	probe	chromatin;lit-search;outreach	HDAC1;HDAC2;HDAC3;HDAC6;HDAC8	inhibitor of HDAC1, HDAC2, HDAC3, HDAC6, and HDAC8
BRD-K61166597	0.843745	0.555208	-0.261602	5.91297e-15	-0.243714	4.02634e-13	5.75459e-14	3.42868e-12	probe	chromatin;outreach		inhibitor of HDAC1 and HDAC2
KPT185	0.990229	0.682581	-0.261491	2.32315e-12	-0.265265	1.09072e-12	1.55536e-11	8.61507e-12	probe	outreach	XPO1	inhibitor of exportin 1
CD-437	0.808261	0.60811	-0.260445	1.22825e-15	-0.254366	5.79323e-15	1.36611e-14	7.01624e-14	probe	chromatin;pilot-set	RARG	agonist of retinoic acid receptor gamma
SNX-2112:bortezomib (250:1 mol/mol)	0.93129	0.684781	-0.259603	6.75862e-16	-0.245807	2.31817e-14	7.83712e-15	2.33963e-13	probe	combination	HSP90AA1;HSP90B1;PSMB1;PSMB2;PSMB5;PSMD1;PSMD2	inhibitor of HSP90alpha and HSP90beta;inhibitor of 26S proteasome
3-Cl-AHPC	0.81044	0.617621	-0.259417	7.35398e-16	-0.248449	1.23708e-14	8.34983e-15	1.34842e-13	probe	outreach	NR0B2	binder of nuclear receptor SHP
Merck60	0.829957	0.55543	-0.256802	1.56383e-15	-0.262422	3.56336e-16	1.67115e-14	5.24874e-15	probe	chromatin;pilot-set	HDAC1;HDAC2	inhibitor of HDAC1 and HDAC2
NVP-BEZ235	0.939647	0.65944	-0.256723	6.58869e-12	-0.228974	1.0445e-09	3.94597e-11	5.17501e-09	clinical	kinome;outreach;pilot-set	MTOR;PIK3CA;PIK3CB;PIK3CD;PIK3CG	inhibitor of PI3K and mTOR kinase activity
LRRK2-IN-1	0.768153	0.561219	-0.256189	1.67861e-11	-0.253748	2.64269e-11	9.43138e-11	1.63667e-10	probe	kinome	DCLK1;LRRK2	inhibitor of leucine-rich repeat kinase 2; inhibitor of doublecortin-like kinase
FQI-2	0.75427	0.595234	-0.255317	1.32929e-15	-0.242711	3.33259e-14	1.44893e-14	3.24332e-13	probe	chromatin;pilot-set		inhibitor of LSF1-mediated transcription
MST-312	0.759082	0.588831	-0.254044	3.90927e-15	-0.224988	4.10073e-12	3.87373e-14	3.02013e-11	probe	chromatin;pilot-set	TERT	inhibitor of telomerase reverse transcriptase
avrainvillamide	0.819811	0.517983	-0.252913	2.98055e-11	-0.2573	1.31616e-11	1.59255e-10	8.64228e-11	probe	pilot-set	NPM1	natural product; inhibitor of nucleophosmin
ML311	0.748365	0.584408	-0.252538	2.8396e-15	-0.247009	1.17057e-14	2.86589e-14	1.30196e-13	probe	outreach	MCL1	inhibitor of MCL1
BRD-A94377914	0.743888	0.552066	-0.250516	2.3965e-08	-0.272533	1.13153e-09	8.70727e-08	5.55571e-09	probe	chromatin;outreach	HDAC1;HDAC2;HDAC3;HDAC6;HDAC8	inhibitor of HDAC1, HDAC2, HDAC3, HDAC6, and HDAC8
gemcitabine	0.983604	0.674798	-0.248916	1.1813e-13	-0.242728	4.879e-13	9.90478e-13	4.09085e-12	FDA	pilot-set;std-of-care	CMPK1;RRM1;TYMS	inhibitor of DNA replication; inhibitor of ribonucleotide reductase, thymidylate synthetase, and cytidine monophosphate (UMP-CMP) kinase
decitabine:navitoclax (2:1 mol/mol)	0.9459	0.573138	-0.247109	2.6242e-14	-0.24718	2.5788e-14	2.42405e-13	2.55535e-13	probe	combination	DNMT1;BCL2;BCL2L1;BCL2L2	inhibitor of DNA methyltransferase;inhibitor of BCL2, BCL-xL, and BCL-W
barasertib	0.96635	0.534512	-0.247016	3.05129e-14	-0.280829	4.06474e-18	2.77159e-13	9.23034e-17	clinical	kinome	AURKB	inhibitor of aurora kinase B
BRD-K30748066	0.918787	0.629455	-0.246828	0.0352747	-0.220606	0.0607228	0.0535508	0.0906683	probe	kinome	CDK9	inhibitor of CDK9
JQ-1:carboplatin (1:1 mol/mol)	0.844889	0.604763	-0.246198	1.20911e-13	-0.227551	8.01722e-12	9.98433e-13	5.48259e-11	probe	combination	BRDT	inhibitor of bromodomain (BRD) and extra-C terminal domain (BET) proteins;inducer of DNA damage
vorinostat:navitoclax (4:1 mol/mol)	0.927816	0.59964	-0.245553	3.75158e-13	-0.227015	2.07855e-11	2.80083e-12	1.31967e-10	probe	combination	HDAC1;HDAC2;HDAC3;HDAC6;HDAC8;BCL2;BCL2L1;BCL2L2	inhibitor of HDAC1, HDAC2, HDAC3, HDAC6, and HDAC8;inhibitor of BCL2, BCL-xL, and BCL-W
decitabine	0.931003	0.521022	-0.245298	2.47011e-14	-0.289894	1.22558e-19	2.32105e-13	4.45293e-18	FDA	chromatin;CTEP;std-of-care	DNMT1	inhibitor of DNA methyltransferase
navitoclax:gemcitabine (1:1 mol/mol)	0.964175	0.714274	-0.244863	6.63552e-14	-0.246873	4.08099e-14	5.65056e-13	3.902e-13	probe	combination	BCL2;BCL2L1;BCL2L2;CMPK1;RRM1;TYMS	inhibitor of BCL2, BCL-xL, and BCL-W;inhibitor of DNA replication; inhibitor of ribonucleotide reductase, thymidylate synthetase, and cytidine monophosphate (UMP-CMP) kinase
PAC-1	0.695856	0.561766	-0.244599	1.50171e-13	-0.235081	1.33095e-12	1.22154e-12	1.02164e-11	probe	pilot-set	CASP3	activator of procaspase-3
alisertib	0.913831	0.583076	-0.243516	5.57499e-14	-0.267053	1.33332e-16	4.82281e-13	2.13724e-15	clinical	CTEP;kinome	AURKA;AURKB	inhibitor of aurora kinases A and B
NSC48300	0.688322	0.518939	-0.243237	4.95276e-14	-0.2357	3.03556e-13	4.35364e-13	2.66836e-12	probe	outreach	TASP1	inhibitor of threonine endopeptidase taspase 1
ceranib-2	0.968556	0.619175	-0.242495	4.102e-14	-0.211119	5.5493e-11	3.6649e-13	3.32348e-10	probe	lit-search	ACER1;ACER2;ACER3;ASAH1;ASAH2;ASAH2B	inhibitor of ceramidase activity
COL-3	0.722536	0.568015	-0.241695	1.86837e-10	-0.217803	1.03157e-08	8.5568e-10	4.19558e-08	clinical	outreach		analog of tetracycline
JQ-1:UNC0638 (2:1 mol/mol)	0.860059	0.604182	-0.240703	1.41372e-12	-0.233408	6.7985e-12	9.87792e-12	4.81193e-11	probe	combination	BRDT;EHMT1;EHMT2	inhibitor of bromodomain (BRD) and extra-C terminal domain (BET) proteins;inhibitor of EHMT2 and GLP methyltransferase
oxaliplatin	0.72548	0.515763	-0.240661	1.60075e-13	-0.251745	1.08033e-14	1.2463e-12	1.22663e-13	FDA	std-of-care		DNA alkylator; organoplatinum reagent
bendamustine	0.636388	0.505278	-0.239722	3.01457e-12	-0.24186	1.90626e-12	1.93572e-11	1.42317e-11	FDA	std-of-care		DNA alkylator
CCT036477	0.724605	0.509018	-0.23952	1.5997e-13	-0.233622	6.40246e-13	1.2463e-12	5.28688e-12	probe	pilot-set		inhibitor of WNT signaling by blocking beta-catenin transcription
sotrastaurin	0.709517	0.508215	-0.239307	3.7351e-10	-0.235597	7.05968e-10	1.68234e-09	3.66431e-09	clinical	kinome	PRKCB	inhibitor of protein kinase C beta
isoevodiamine	0.724889	0.575085	-0.239123	1.55969e-13	-0.211514	7.59251e-11	1.2463e-12	4.44937e-10	probe	pilot-set		natural product
AT7867	0.773303	0.574743	-0.238556	3.34069e-13	-0.23777	4.01092e-13	2.56433e-12	3.42868e-12	probe	chromatin;kinome	AKT1;AKT2;AKT3;RPS6KB2	inhibitor of AKT1/2/3 and S6K
RITA	0.955599	0.545646	-0.235701	5.75788e-13	-0.241982	1.32175e-13	4.2406e-12	1.18091e-12	probe	pilot-set	MDM2;TP53	inhibitor of p53-MDM2 interaction
pevonedistat	0.87207	0.595508	-0.233914	1.72829e-12	-0.213745	1.26469e-10	1.1923e-11	7.10571e-10	clinical	pilot-set	NAE1	inhibitor of Nedd-8 activating enzyme
necrosulfonamide	0.798476	0.582223	-0.233859	2.52787e-09	-0.207092	1.43051e-07	1.01301e-08	5.02986e-07	probe	lit-search		inhibitor of downstream signaling of RIP3 associated with MLKL
SN-38	0.951856	0.628259	-0.233499	3.40929e-11	-0.243509	4.49974e-12	1.75289e-10	3.26981e-11	probe	pilot-set	TOP1	metabolite of irinotecan; inhibitor of topoisomerase I
entinostat	0.898176	0.611013	-0.233367	7.61284e-13	-0.231003	1.30955e-12	5.532e-12	1.01958e-11	clinical	chromatin;CTEP;outreach	HDAC1;HDAC2;HDAC3;HDAC6;HDAC8	inhibitor of HDAC1, HDAC2, HDAC3, HDAC6, and HDAC8
apicidin	0.910167	0.657152	-0.233253	3.62164e-13	-0.220389	6.99998e-12	2.74138e-12	4.89101e-11	probe	chromatin;outreach	HDAC1;HDAC2;HDAC3;HDAC6;HDAC8	inhibitor of HDAC1, HDAC2, HDAC3, HDAC6, and HDAC8
BRD-K88742110	0.632119	0.505364	-0.232887	9.52763e-13	-0.18428	1.9329e-08	6.82277e-12	7.68928e-08	probe	chromatin;outreach	HDAC8	inhibitor of HDAC8
R428	0.874737	0.596583	-0.232365	1.08759e-09	-0.222771	5.29422e-09	4.49045e-09	2.2195e-08	probe	kinome	AXL	inhibitor of the tyrosine-protein kinase receptor UFO
ELCPK	0.776646	0.564395	-0.230696	9.45453e-07	-0.23852	3.89908e-07	2.71196e-06	1.25e-06	probe	pilot-set		screening hit
vorinostat	0.831802	0.593322	-0.230447	1.80582e-12	-0.197124	1.88814e-09	1.23022e-11	8.94813e-09	FDA	chromatin;CTEP;pilot-set;std-of-care	HDAC1;HDAC2;HDAC3;HDAC6;HDAC8	inhibitor of HDAC1, HDAC2, HDAC3, HDAC6, and HDAC8
JQ-1:vorinostat (2:1 mol/mol)	0.945046	0.645677	-0.230171	3.34841e-12	-0.214215	9.9528e-11	2.12196e-11	5.77051e-10	probe	combination	BRDT;HDAC1;HDAC2;HDAC3;HDAC6;HDAC8	inhibitor of bromodomain (BRD) and extra-C terminal domain (BET) proteins;inhibitor of HDAC1, HDAC2, HDAC3, HDAC6, and HDAC8
docetaxel	0.995994	0.777418	-0.229942	1.57028e-06	-0.195439	4.783e-05	4.36633e-06	0.000115342	FDA	std-of-care		inhibitor of microtubule assembly
serdemetan:SCH-529074 (1:1 mol/mol)	0.998583	0.554081	-0.229788	2.34018e-12	-0.204382	4.99284e-10	1.55536e-11	2.61644e-09	probe	combination	MDM2;TP53	inhibitor of MDM2;activator of mutant p53
dinaciclib	0.998668	0.836976	-0.228241	7.95283e-07	-0.202608	1.24504e-05	2.33026e-06	3.29391e-05	clinical	chromatin;CTEP;kinome	CDK1;CDK2;CDK5;CDK9	inhibitor of cyclin-dependent kinases
BRD-K29313308	0.814152	0.510777	-0.227909	3.55971e-12	-0.17322	1.47942e-07	2.22993e-11	5.16849e-07	probe	chromatin;outreach	HDAC3	inhibitor of HDAC3
leptomycin B	0.997042	0.884618	-0.226533	9.63951e-13	-0.166722	1.79186e-07	6.82277e-12	6.0656e-07	probe	lit-search	XPO1	inhibitor of exportin 1
neopeltolide	0.940494	0.685018	-0.225632	0.000534328	-0.240705	0.000214698	0.00107855	0.00046992	probe	pilot-set		inhibitor of cellular respiration
AZD7762	0.998576	0.717288	-0.223129	3.88138e-12	-0.207041	1.2815e-10	2.40381e-11	7.12673e-10	clinical	kinome	CHEK1;CHEK2	inhibitor of checkpoint kinases 1 and 2
BRD-K66532283	0.821662	0.535195	-0.222757	2.66965e-11	-0.20532	8.77777e-10	1.44056e-10	4.42952e-09	probe	chromatin;outreach	HDAC1;HDAC2	inhibitor of HDAC1 and HDAC2
tipifarnib-P1	0.819722	0.527648	-0.222316	7.62122e-12	-0.231072	1.05986e-12	4.51474e-11	8.49444e-12	clinical	pilot-set	FNTA	inhibitor of farnesyltransferase
PF-184	0.723209	0.559255	-0.221807	1.4641e-11	-0.221575	1.53913e-11	8.39932e-11	9.98605e-11	probe	kinome	IKBKB	inhibitor of IKK-2
cucurbitacin I	0.940784	0.700241	-0.221362	1.92792e-11	-0.225414	8.06113e-12	1.06133e-10	5.48259e-11	probe	chromatin;outreach		natural product; modulator of NFKB1 and STAT3 signaling
manumycin A	0.814794	0.534444	-0.221252	1.15235e-11	-0.218188	2.23563e-11	6.68117e-11	1.40048e-10	probe	pilot-set	FNTA;FNTB	inhibitor of RAS farnesyltransferase
ISOX	0.776715	0.595439	-0.219678	1.74931e-11	-0.190332	6.28612e-09	9.72828e-11	2.59541e-08	probe	chromatin;pilot-set	HDAC6	inhibitor of HDAC6
STF-31	0.914419	0.618355	-0.219388	3.16102e-11	-0.194399	4.43927e-09	1.6565e-10	1.9384e-08	probe	lit-search;synthesis	NAMPT	inhibitor of nicotinamide phosphoribosyltransferase
sirolimus:bortezomib (250:1 mol/mol)	0.938103	0.660089	-0.218991	9.08807e-12	-0.22709	1.45017e-12	5.3258e-11	1.0977e-11	probe	combination	MTOR;PSMB1;PSMB2;PSMB5;PSMD1;PSMD2	inhibitor of mTOR;inhibitor of 26S proteasome
BRD-K01737880	0.749222	0.532224	-0.218539	0.0632416	-0.181565	0.124213	0.0926523	0.175379	probe	outreach		screening hit
curcumin	0.740025	0.60046	-0.21847	1.55951e-11	-0.197344	1.22903e-09	8.85344e-11	5.98057e-09	clinical	pilot-set		natural product; modulator of ROS; modulator of NF-kappa-B signaling
bardoxolone methyl	0.888514	0.713646	-0.217581	4.87584e-10	-0.175064	6.18094e-07	2.17814e-09	1.89248e-06	clinical	lit-search		electrophilic inducer of the NFE2L2-KEAP1 pathway
belinostat	0.853454	0.667449	-0.217506	2.55566e-06	-0.207952	7.04679e-06	6.86127e-06	1.9107e-05	clinical	chromatin;CTEP	HDAC1;HDAC2;HDAC3;HDAC6;HDAC8	inhibitor of HDAC1, HDAC2, HDAC3, HDAC6, and HDAC8
FQI-1	0.704367	0.579012	-0.217425	1.06753e-06	-0.218527	9.38538e-07	3.0461e-06	2.82598e-06	probe	pilot-set		inhibitor of LSF1-mediated transcription
olaparib	0.758611	0.529014	-0.217003	2.25228e-11	-0.220794	9.86577e-12	1.22749e-10	6.55713e-11	clinical	chromatin;pilot-set	PARP1;PARP2	inhibitor of poly (ADP-ribose) polymerase 1 and 2
PIK-93	0.769642	0.580071	-0.215761	4.90615e-11	-0.209089	1.94305e-10	2.45307e-10	1.04848e-09	probe	kinome	PIK3CG	inhibitor of PI3K catalytic subunit gamma
alvocidib	0.904323	0.735807	-0.215005	3.78772e-06	-0.183818	8.16588e-05	9.97249e-06	0.000187781	clinical	CTEP;kinome	CDK1;CDK2;CDK4;CDK6	inhibitor of cyclin-dependent kinases
neuronal differentiation inducer III	0.783552	0.567264	-0.214127	3.61169e-11	-0.220967	8.14843e-12	1.82256e-10	5.48259e-11	probe	chromatin;pilot-set		induction of rat HCN cell differentiation as judged by induction of neuronal reporter neuroD activity
sirolimus	0.944267	0.617143	-0.213526	3.39347e-11	-0.213758	3.22813e-11	1.75289e-10	1.97677e-10	FDA	kinome	MTOR	inhibitor of mTOR
BRD-K35604418	0.817728	0.578807	-0.213407	8.20826e-11	-0.167791	3.67293e-07	3.92413e-10	1.18447e-06	probe	outreach	MCL1	inhibitor of MCL1
PF-573228	0.83634	0.564771	-0.212555	5.95847e-11	-0.200046	7.68194e-10	2.92556e-10	3.94968e-09	probe	kinome	PTK2	inhibitor of focal adhesion kinase
JQ-1	0.880243	0.616614	-0.21198	5.07287e-11	-0.207931	1.19108e-10	2.51337e-10	6.76186e-10	probe	chromatin;lit-search;pilot-set	BRDT	inhibitor of bromodomain (BRD) and extra-C terminal domain (BET) proteins
B02	0.691803	0.55374	-0.210678	1.85786e-10	-0.197996	2.21761e-09	8.5568e-10	1.03299e-08	probe	chromatin;pilot-set	RAD51	inhibitor of RAD51
GMX-1778	0.885492	0.562466	-0.210534	7.74186e-11	-0.222063	6.38924e-12	3.73391e-10	4.58176e-11	clinical	pilot-set	NAMPT	inhibitor of nicotinamide phosphoribosyltransferase
LBH-589	0.987685	0.821891	-0.210213	7.20847e-11	-0.191508	3.12493e-09	3.50769e-10	1.43117e-08	clinical	chromatin;outreach	HDAC1;HDAC2;HDAC3;HDAC6;HDAC8	inhibitor of HDAC1, HDAC2, HDAC3, HDAC6, and HDAC8
CIL70	0.681362	0.526299	-0.20939	2.93774e-06	-0.16116	0.000341289	7.81008e-06	0.000707873	probe	pilot-set		screening hit
bafilomycin A1	0.805535	0.632665	-0.208816	0.068374	-0.225543	0.0485802	0.0993703	0.07375	probe	outreach	ATP6V0A1	inhibitor of the vacuolar-type H+-ATPase
NVP-BSK805	0.762733	0.575973	-0.208454	1.76037e-10	-0.209604	1.39066e-10	8.27069e-10	7.65567e-10	probe	kinome	JAK2	inhibitor of Janus kinase 2
cerulenin	0.708458	0.560604	-0.20809	1.81221e-10	-0.194199	2.81241e-09	8.44148e-10	1.29895e-08	probe	pilot-set	FASN;HMGCS1	inhibitor of fatty acid synthase; inhibitor of HMG-CoA synthase
SNS-032	0.899576	0.682879	-0.207482	7.24922e-10	-0.222409	3.72047e-11	3.11089e-09	2.25295e-10	clinical	chromatin;kinome;lit-search	CDK16;CDK17;CDK2;CDK7;CDK9;CDKL5	inhibitor of cyclin-dependent kinases
CAY10618	0.893501	0.663566	-0.206827	1.28144e-10	-0.171046	1.16694e-07	6.07289e-10	4.12974e-07	probe	pilot-set	NAMPT	inhibitor of nicotinamide phosphoribosyltransferase
axitinib	0.992784	0.556779	-0.206337	2.16676e-10	-0.180676	2.93637e-08	9.84071e-10	1.14308e-07	FDA	kinome	FLT1;FLT3;KDR;KIT;PDGFRA;PDGFRB	inhibitor of VEGFRs, c-KIT, and PDGFR alpha and beta
Compound 23 citrate	0.717761	0.545099	-0.206107	5.90738e-10	-0.175331	1.50281e-07	2.59639e-09	5.21677e-07	probe	pilot-set		analog of natural product cortistatin
SID 26681509	0.764239	0.553074	-0.205948	1.85136e-09	-0.201557	4.11602e-09	7.52978e-09	1.82376e-08	probe	pilot-set	CTSL1	inhibitor of cathepsin L
NSC19630	0.793934	0.51204	-0.203176	1.03448e-07	-0.208532	4.65677e-08	3.45883e-07	1.72649e-07	probe	lit-search	WRN	inhibitor of Werner syndrome helicase activity
marinopyrrole A	0.909279	0.613608	-0.201899	4.35055e-07	-0.208745	1.71271e-07	1.31725e-06	5.83392e-07	probe	outreach	MCL1	natural product; putative inhibitor of MCL1
KW-2449	0.883012	0.5632	-0.20179	5.20428e-10	-0.212127	6.22062e-11	2.30596e-09	3.68504e-10	clinical	kinome	AURKA;FLT3	inhibitor of FLT3 and AURKA
AZD1480	0.875909	0.529492	-0.200673	2.6498e-05	-0.1637	0.000636286	6.3063e-05	0.0012656	clinical	CTEP;kinome	JAK1;JAK2	inhibitor of Janus kinases 1 and 2
GSK525762A	0.787066	0.550939	-0.199245	6.58949e-10	-0.190623	3.56373e-09	2.85021e-09	1.60515e-08	probe	chromatin;lit-search	BRD2;BRD3;BRD4	inhibitor of bromodomain (BRD) and extra-C terminal domain (BET) proteins
crizotinib	0.863047	0.611286	-0.199127	1.08721e-09	-0.191753	4.46636e-09	4.49045e-09	1.9384e-08	FDA	kinome;std-of-care	ALK;MET	inhibitor of c-MET and ALK
triptolide	0.821409	0.593663	-0.198875	8.90918e-10	-0.159451	9.81707e-07	3.76396e-09	2.93973e-06	clinical	pilot-set		natural product; inhibitor of RNA polymerase II
momelotinib	0.797025	0.581061	-0.198754	2.67418e-09	-0.195859	4.57243e-09	1.06381e-08	1.96218e-08	clinical	kinome	JAK1;JAK2	inhibitor of Janus kinases 1 and 2
ouabain	0.975486	0.817581	-0.198744	6.04815e-10	-0.167654	1.93285e-07	2.63699e-09	6.46261e-07	probe	lit-search	ATP1A1;ATP1A2;ATP1A3;ATP1A4;ATP1B1;ATP1B2;ATP1B3;ATP1B4	cardiac glycoside; inhibitor of the Na+/K+-ATPase
BRD-K80183349	0.673934	0.520373	-0.198663	1.24042e-09	-0.200204	9.18224e-10	5.08291e-09	4.59112e-09	probe	chromatin;outreach	HDAC1;HDAC2	inhibitor of HDAC1 and HDAC2
valdecoxib	0.706788	0.554491	-0.198537	2.7847e-09	-0.180029	7.44971e-08	1.09976e-08	2.72489e-07	FDA	pilot-set	PTGS2	inhibitor of cyclooxygenase-2 (COX2)
navitoclax:MST-312 (1:1 mol/mol)	0.921638	0.605787	-0.19825	2.20231e-09	-0.19624	3.21399e-09	8.89081e-09	1.45969e-08	probe	combination	BCL2;BCL2L1;BCL2L2;TERT	inhibitor of BCL2, BCL-xL, and BCL-W;inhibitor of telomerase reverse transcriptase
tipifarnib-P2	0.867552	0.572216	-0.198229	7.18182e-06	-0.262797	2.01351e-09	1.82902e-05	9.46005e-09	probe	pilot-set	FNTA	inhibitor of farnesyltransferase
oligomycin A	0.9954	0.690698	-0.19805	1.02694e-09	-0.179612	3.26039e-08	4.30523e-09	1.2426e-07	probe	pilot-set	ATP5L2	inhibitor of mitochondrial ATP synthase
I-BET151	0.885109	0.599384	-0.197913	7.92057e-10	-0.188852	4.63352e-09	3.37243e-09	1.97286e-08	probe	chromatin;lit-search	BRD2;BRD3;BRD4	inhibitor of bromodomain (BRD) and extra-C terminal domain (BET) proteins
Compound 7d-cis	0.744075	0.533966	-0.197656	2.07524e-08	-0.220608	3.56078e-10	7.64193e-08	1.8841e-09	probe	pilot-set	XPO1	inhibitor of CRM1-mediated nucleocytoplasmic transport
gossypol	0.67669	0.556233	-0.194168	4.63335e-09	-0.194876	4.0633e-09	1.8037e-08	1.81516e-08	clinical	CTEP;pilot-set	BCL2;BCL2L1;LDHA;LDHB;LDHC	inhibitor of lactate dehydrogenase; inhibitor of BCL2 family members
ETP-46464	0.816167	0.571362	-0.194149	4.43855e-07	-0.163547	2.22219e-05	1.33647e-06	5.73978e-05	probe	lit-search	ATM;ATR	inhibitor of serine/threonine-protein kinase ATR
NVP-231	0.786923	0.578756	-0.193686	2.81043e-09	-0.196806	1.54186e-09	1.10193e-08	7.43639e-09	probe	kinome	CERK	inhibitor of ceramide kinase
OSI-930	0.728345	0.540523	-0.193211	9.11667e-08	-0.188341	1.92623e-07	3.08608e-07	6.46261e-07	clinical	kinome	KDR;KIT	inhibitor of c-KIT and VEGFR2
BRD-A02303741:navitoclax (2:1 mol/mol)	0.879543	0.533078	-0.193157	9.10531e-09	-0.190568	1.44358e-08	3.49464e-08	5.82778e-08	probe	combination	DOT1L;BCL2;BCL2L1;BCL2L2	inhibitor of histone methyltransferases;inhibitor of BCL2, BCL-xL, and BCL-W
TW-37	0.738246	0.586287	-0.190074	7.81856e-09	-0.177302	7.53374e-08	3.02207e-08	2.73726e-07	probe	pilot-set	BCL2;BCL2L1	inhibitor of BCL2 and BCL-xL
KU 0060648	0.797547	0.601843	-0.18655	1.03088e-08	-0.182414	2.18814e-08	3.92889e-08	8.64155e-08	probe	kinome;pilot-set	PRKDC	inhibitor of DNA-dependent protein kinase
PI-103	0.835483	0.601587	-0.185293	1.32176e-08	-0.180505	3.13209e-08	4.968e-08	1.20436e-07	probe	kinome;pilot-set	MTOR;PIK3CA;PIK3CB;PIK3CD;PIK3CG;PRKDC	inhibitor of DNA-PK, PI3K p110 delta, mTORC1, and catalytic subunits of PI3K
tubastatin A	0.761483	0.510435	-0.184721	4.93331e-05	-0.206299	5.55175e-06	0.000113445	1.53589e-05	probe	chromatin;pilot-set	HDAC6	inhibitor of tubulin deacetylase activity of HDAC6
obatoclax	0.890297	0.708959	-0.184358	1.24345e-08	-0.188276	5.99713e-09	4.70609e-08	2.49499e-08	clinical	CTEP	BCL2;BCL2L1;MCL1	inhibitor of MCL1, BCL2, and BCL-xL
UNC0638:navitoclax (1:1 mol/mol)	0.92061	0.532429	-0.184121	4.27126e-08	-0.175998	1.6626e-07	1.52146e-07	5.69885e-07	probe	combination	EHMT1;EHMT2;BCL2;BCL2L1;BCL2L2	inhibitor of EHMT2 and GLP methyltransferase;inhibitor of BCL2, BCL-xL, and BCL-W
MGCD-265	0.996554	0.537654	-0.183453	1.72085e-08	-0.149332	4.73874e-06	6.42371e-08	1.31766e-05	clinical	kinome	FLT1;FLT3;KDR;MET	inhibitor of c-MET and VEGFRs
pifithrin-mu	0.723738	0.504715	-0.18332	2.29546e-08	-0.165704	4.5787e-07	8.39615e-08	1.42594e-06	probe	pilot-set	HSPA1A;HSPA1B;HSPA1L;TP53	inhibitor of p53 binding to mitochondria; inhibitor of HSP70
vorinostat:carboplatin (1:1 mol/mol)	0.758132	0.546961	-0.182281	2.85966e-08	-0.178626	5.4279e-08	1.03213e-07	1.99879e-07	probe	combination	HDAC1;HDAC2;HDAC3;HDAC6;HDAC8	inhibitor of HDAC1, HDAC2, HDAC3, HDAC6, and HDAC8;inducer of DNA damage
alisertib:navitoclax (2:1 mol/mol)	0.940337	0.641852	-0.182206	7.81929e-08	-0.194941	8.72753e-09	2.66964e-07	3.57632e-08	probe	combination	AURKA;AURKB;BCL2;BCL2L1;BCL2L2	inhibitor of aurora kinases A and B;inhibitor of BCL2, BCL-xL, and BCL-W
linifanib	0.993737	0.576707	-0.182133	1.80459e-08	-0.173657	8.1581e-08	6.69048e-08	2.92511e-07	clinical	kinome	FLT1;FLT3;KDR	inhibitor of VEGFRs
navitoclax:piperlongumine (1:1 mol/mol)	0.922359	0.579934	-0.181613	6.65552e-08	-0.172667	2.89629e-07	2.31036e-07	9.5089e-07	probe	combination	BCL2;BCL2L1;BCL2L2	inhibitor of BCL2, BCL-xL, and BCL-W;natural product; modulator of ROS levels
AA-COCF3	0.833103	0.581096	-0.181099	3.90609e-08	-0.181723	3.50186e-08	1.40054e-07	1.31622e-07	probe	pilot-set	FAAH;PLA2G4A;PLA2G4B;PLA2G4C;PLA2G4D	inhibitor of cytosolic phospholipase A2; inhibitor of fatty acid amide hydrolase
BIX-01294	0.710043	0.54416	-0.179796	4.42776e-08	-0.192456	4.48145e-09	1.56697e-07	1.9384e-08	probe	chromatin;pilot-set	EHMT2	inhibitor of G9a histone methyltransferase
MK-2206	0.83021	0.550495	-0.17911	1.21778e-07	-0.20303	1.83787e-09	3.97421e-07	8.7863e-09	clinical	chromatin;CTEP;kinome;pilot-set	AKT1	inhibitor of AKT1
BRD-K26531177	0.911167	0.607871	-0.17854	1.25043e-07	-0.157594	3.20213e-06	4.05645e-07	9.08939e-06	probe	outreach		analog of the natural product piperlongumine
bleomycin A2	0.887613	0.579063	-0.178495	1.01353e-07	-0.136638	4.86485e-05	3.40972e-07	0.000116799	FDA	std-of-care		inducer of DNA damage
fingolimod	0.735131	0.581744	-0.178433	5.33871e-08	-0.137322	3.01296e-05	1.87716e-07	7.52137e-05	FDA	lit-search	S1PR1	inhibitor of sphingosine 1-phosphate receptor
GW-843682X	0.893296	0.564771	-0.178169	1.49368e-07	-0.188572	2.61355e-08	4.81689e-07	1.02474e-07	probe	kinome;pilot-set	PLK1;PLK3	inhibitor of PLK1 and PLK3
BRD1812	0.688804	0.558145	-0.177901	6.57688e-08	-0.160783	1.08646e-06	2.29769e-07	3.20065e-06	probe	pilot-set		screening hit
daporinad	0.963027	0.651636	-0.176594	5.51061e-07	-0.15996	5.91411e-06	1.64114e-06	1.61969e-05	clinical	pilot-set	NAMPT	inhibitor of nicotinamide phosphoribosyltransferase
phloretin	0.690829	0.531985	-0.176211	7.83749e-08	-0.181463	3.13796e-08	2.66964e-07	1.20436e-07	probe	pilot-set	SLC5A1	natural product; inhibitor of glucose uptake
pazopanib	0.98886	0.546226	-0.176188	7.13699e-08	-0.133613	4.66012e-05	2.46181e-07	0.000112878	FDA	CTEP;kinome;std-of-care	FLT1;FLT3;KDR;KIT;PDGFRB	inhibitor of VEGFRs, c-KIT, and PDGFRB
AZ-3146	0.722211	0.522457	-0.176029	1.06614e-07	-0.17678	9.39115e-08	3.52748e-07	3.34521e-07	probe	lit-search	TTK	inhibitor of TTK protein kinase
HLI 373	0.644755	0.527614	-0.174953	1.14135e-07	-0.192818	4.79906e-09	3.7472e-07	2.02751e-08	probe	pilot-set	MDM2	inhibitor of MDM2
BRD-K11533227	0.81058	0.516036	-0.174476	3.12746e-07	-0.113163	0.000956339	9.57564e-07	0.00184824	probe	chromatin;outreach	HDAC1;HDAC2	inhibitor of HDAC1 and HDAC2
temsirolimus	0.919459	0.625766	-0.173158	0.000106192	-0.194414	1.29736e-05	0.000235264	3.39934e-05	FDA	CTEP;kinome;std-of-care	MTOR	inhibitor of mTOR
ISOX:bortezomib (250:1 mol/mol)	0.759499	0.596635	-0.172815	2.23534e-07	-0.172633	2.30246e-07	7.12433e-07	7.60509e-07	probe	combination	HDAC6;PSMB1;PSMB2;PSMB5;PSMD1;PSMD2	inhibitor of HDAC6;inhibitor of 26S proteasome
JQ-1:navitoclax (2:1 mol/mol)	0.921614	0.633314	-0.17219	1.06795e-07	-0.155255	1.70742e-06	3.52748e-07	4.97618e-06	probe	combination	BRDT;BCL2;BCL2L1;BCL2L2	inhibitor of bromodomain (BRD) and extra-C terminal domain (BET) proteins;inhibitor of BCL2, BCL-xL, and BCL-W
SU11274	0.764181	0.526521	-0.172117	1.77823e-07	-0.170996	2.14138e-07	5.70079e-07	7.11616e-07	probe	kinome	MET	inhibitor of MET
ML031	0.67002	0.531302	-0.171996	6.20024e-07	-0.18877	4.26432e-08	1.83648e-06	1.59182e-07	probe	pilot-set	S1PR2	inhibitor of sphingosine 1-phosphate receptor 2
BRD-K51490254	0.632323	0.498704	-0.171514	2.71913e-07	-0.14103	2.46715e-05	8.51682e-07	6.27077e-05	probe	chromatin;outreach	HDAC6;HDAC8	inhibitor of HDAC6 and HDAC8
BRD-K51831558	0.599538	0.492813	-0.171288	0.000292555	-0.158446	0.00081796	0.00061324	0.0015921	probe	chromatin;lit-search;synthesis	EZH2	inhibitor of enhancer of zeste polycomb repressive complex 2 subunit
BRD-K33514849	0.655752	0.519178	-0.170551	0.138078	-0.186831	0.10374	0.184442	0.148395	probe	outreach		screening hit
BMS-345541	0.670775	0.587584	-0.170419	2.28465e-07	-0.133646	5.20007e-05	7.23914e-07	0.000123757	probe	kinome	IKBKB	inhibitor of IKK-2
elocalcitol	0.933086	0.521535	-0.169056	2.85841e-07	-0.120867	0.000255687	8.85131e-07	0.00054862	clinical	lit-search	VDR	agonist of vitamin D receptor
TG-101348	0.769983	0.597113	-0.168741	2.83452e-07	-0.16754	3.44979e-07	8.82752e-07	1.12583e-06	clinical	kinome;pilot-set	JAK2	inhibitor of Janus kinase 2
tigecycline	0.667886	0.514021	-0.168614	0.000176994	-0.17804	7.41017e-05	0.00038431	0.000171853	FDA	lit-search;outreach		analog of tetracycline
WP1130	0.733273	0.609886	-0.168415	3.41941e-07	-0.138345	2.93396e-05	1.04111e-06	7.3687e-05	probe	lit-search	UCHL5;USP14;USP5;USP9X	inhibitor of the deubiquitinase activity of USP9X, USP5, USP14, and UCH37
KU-0063794	0.804917	0.591905	-0.167394	2.59356e-07	-0.162293	5.98502e-07	8.17045e-07	1.85332e-06	probe	kinome	MTOR	inhibitor of mTOR
SMER-3	0.819647	0.650202	-0.166867	2.01831e-06	-0.171372	1.05133e-06	5.47254e-06	3.114e-06	probe	lit-search	CUL1;SKP1	inhibitor of E3-ubiquitin ligase
MLN2238	0.888572	0.698776	-0.166126	2.97687e-07	-0.142747	1.10486e-05	9.16607e-07	2.93732e-05	clinical	pilot-set	PSMB5	inhibitor of 20S proteasome at the chymotrypsin-like proteolytic (beta-5) site
parthenolide	0.761954	0.535895	-0.165695	9.44115e-07	-0.172102	3.48126e-07	2.71196e-06	1.12934e-06	probe	pilot-set		natural product; modulator of ROS; modulator of NF-kappa-B signaling
BRD-K92856060	0.748792	0.512348	-0.164205	8.91499e-07	-0.166636	6.10202e-07	2.59822e-06	1.87887e-06	probe	DOS;outreach		screening hit
TPCA-1	0.730087	0.563371	-0.163794	4.6264e-07	-0.174527	7.59365e-08	1.38538e-06	2.74075e-07	probe	chromatin;outreach	IKBKB	inhibitor of IKK-2
BRD-K28456706	0.713209	0.50743	-0.159872	1.18579e-06	-0.150884	4.61449e-06	3.3312e-06	1.28969e-05	probe	chromatin;lit-search;synthesis	HNF4A	inhibitor of hepatocyte nuclear factor 4 alpha
bortezomib	0.731327	0.604455	-0.159833	1.11551e-06	-0.165468	4.55515e-07	3.16642e-06	1.42594e-06	FDA	CTEP;pilot-set;std-of-care	PSMB1;PSMB2;PSMB5;PSMD1;PSMD2	inhibitor of 26S proteasome
AZD8055	0.96094	0.716571	-0.159706	6.92579e-07	-0.151188	2.65935e-06	2.0403e-06	7.6685e-06	clinical	kinome	MTOR	inhibitor of mTOR
bosutinib	0.808708	0.612789	-0.159556	1.26228e-06	-0.139523	2.32912e-05	3.52791e-06	5.95949e-05	FDA	kinome	ABL1;SRC	inhibitor of SRC and ABL1
DBeQ	0.706942	0.595491	-0.159457	1.16711e-06	-0.141531	1.64206e-05	3.29573e-06	4.26155e-05	probe	lit-search	VCP	inhibitor of p97 in cells
BRD-K97651142	0.909146	0.615213	-0.158808	1.72969e-06	-0.138322	3.19237e-05	4.76101e-06	7.90837e-05	probe	outreach		aphrocallistin derivative
GDC-0941	0.867555	0.612515	-0.158744	9.36115e-07	-0.151711	2.80357e-06	2.71196e-06	8.04183e-06	clinical	kinome	PIK3CA;PIK3CB;PIK3CD;PIK3CG	inhibitor of PI3K kinase activity
JQ-1:MK-0752 (1:1 mol/mol)	0.844455	0.598035	-0.157922	1.85192e-06	-0.149475	6.4566e-06	5.04649e-06	1.75942e-05	probe	combination	BRDT;APH1A;NCSTN;PSEN1;PSENEN	inhibitor of bromodomain (BRD) and extra-C terminal domain (BET) proteins;inhibitor of gamma-secretase
PDMP	0.661062	0.546807	-0.157693	2.39636e-06	-0.112598	0.000786464	6.46543e-06	0.00154737	probe	pilot-set	UGCG	inhibitor of ceramide glucosyltransferase
NSC23766	0.888846	0.558077	-0.157511	1.7754e-06	-0.162398	8.32272e-07	4.86229e-06	2.53401e-06	probe	pilot-set	RAC1;TIAM1;TRIO	inhibitor of RAC1-GEF interaction; prevents Rac1 activation by Rac-specific guanine nucleotide exchange factors (GEFs) TrioN and Tiam1
zebularine	0.74663	0.509376	-0.155854	1.63733e-06	-0.155051	1.85411e-06	4.52967e-06	5.37496e-06	probe	chromatin;pilot-set	DNMT1	inhibitor of DNA methyltransferases
N9-isopropylolomoucine	0.999508	0.55917	-0.155309	3.03902e-06	-0.126826	0.00014222	8.04012e-06	0.000317664	probe	chromatin;kinome;pilot-set	CCNB1;CDK1;CDK5;CDK5R1	inhibitor of CDK1/cyclin B and CDK5/p35 complexes
foretinib	1	0.642296	-0.153175	2.8339e-06	-0.146314	7.80582e-06	7.57096e-06	2.09565e-05	clinical	kinome	KDR;MET	inhibitor of MET and VEGFR2
selumetinib:decitabine (4:1 mol/mol)	0.940337	0.604899	-0.151881	7.06389e-06	-0.16491	1.04906e-06	1.81595e-05	3.114e-06	probe	combination	MAP2K1;MAP2K2;DNMT1	inhibitor of MEK1 and MEK2;inhibitor of DNA methyltransferase
ML210	0.964489	0.652644	-0.15139	4.89278e-06	-0.153613	3.53111e-06	1.27587e-05	9.91986e-06	probe	pilot-set		selectively kills engineered cells expressing mutant HRAS
WZ4002	0.795273	0.564873	-0.150329	0.000102079	-0.138684	0.000341597	0.000227075	0.000707873	probe	kinome	EGFR	inhibitor of EGFR targeting T790M resistance
GW-405833	0.711857	0.545202	-0.150275	4.47786e-06	-0.138961	2.24617e-05	1.17328e-05	5.77435e-05	probe	pilot-set	CNR2	partial agonist of cannabinoid receptor 2
tosedostat	0.967354	0.594534	-0.149918	7.41284e-06	-0.126424	0.000161335	1.87907e-05	0.000357535	clinical	pilot-set	ANPEP;LAP3;NPEPPS	inhibitor of leucine aminopeptidase 3 (LAP), puromycin-sensitive aminopeptidase (PuSA), and aminopeptidase N
masitinib	0.985677	0.544912	-0.149088	6.58964e-06	-0.133316	5.69189e-05	1.71017e-05	0.000134289	clinical	kinome	KIT;PDGFRA;PDGFRB	inhibitor of c-KIT, PDGFRA, and PDGFRB
bexarotene	0.770536	0.499028	-0.148196	7.15036e-06	-0.128299	0.000104011	1.82902e-05	0.000236192	FDA	chromatin;std-of-care	RXRA;RXRB;RXRG	inhibitor of retinoid X receptors
isoliquiritigenin	0.663603	0.502768	-0.147347	0.0229893	-0.143591	0.0267572	0.0359002	0.0422686	probe	pilot-set		natural product
erastin	0.846248	0.568186	-0.14681	6.7084e-06	-0.128982	7.78303e-05	1.73274e-05	0.000179735	probe	pilot-set	SLC7A11;VDAC1;VDAC2	modulator of voltage-dependent anion channels; inhibitor of solute carrier SLC7A11
tretinoin	0.956979	0.515831	-0.145663	1.13523e-05	-0.167902	4.00119e-07	2.86436e-05	1.26782e-06	FDA	chromatin;pilot-set	RARA;RARB;RARG	agonist of retinoid acid receptors
MI-2	0.69964	0.518597	-0.145563	0.0019861	-0.0873147	0.0645243	0.00374541	0.0960813	probe	chromatin;lit-search;synthesis	MEN1	binder of menin; inhibitor of menin-MLL fusion protein
SRT-1720	0.779631	0.50883	-0.145531	1.81151e-05	-0.136365	5.9623e-05	4.4876e-05	0.000140063	probe	chromatin;pilot-set	SIRT1	activator of sirtuin-1
skepinone-L	0.700634	0.520134	-0.144041	0.0021908	-0.13037	0.00561086	0.0041172	0.00992831	probe	kinome	MAPK14	inhibitor of p38 MAPK
tretinoin:navitoclax (4:1 mol/mol)	0.959427	0.556233	-0.142405	1.46942e-05	-0.171686	1.63653e-07	3.67354e-05	5.64498e-07	probe	combination	RARA;RARB;RARG;BCL2;BCL2L1;BCL2L2	agonist of retinoid acid receptors;inhibitor of BCL2, BCL-xL, and BCL-W
cediranib	0.993019	0.606231	-0.14228	0.00240253	-0.0631337	0.179807	0.00445367	0.244376	clinical	CTEP;kinome	FLT1;FLT4;KDR	inhibitor of VEGFRs
crizotinib:PLX-4032 (2:1 mol/mol)	0.879512	0.58878	-0.141986	1.64322e-05	-0.104978	0.00148195	4.08928e-05	0.00279467	probe	combination	ALK;MET;BRAF	inhibitor of c-MET and ALK;inhibitor of BRAF
OSI-027	0.749253	0.595252	-0.141881	1.23706e-05	-0.141714	1.26679e-05	3.10691e-05	3.33527e-05	clinical	lit-search	MTOR	inhibitor of mTORC1 and mTORC2
GSK-3 inhibitor IX	0.817857	0.584511	-0.140617	2.20424e-05	-0.148614	7.22079e-06	5.38705e-05	1.94818e-05	probe	kinome		inhibitor of JAK/STAT signaling
Ki8751	0.987183	0.514841	-0.140533	2.25316e-05	-0.182491	3.33839e-08	5.48202e-05	1.26349e-07	probe	kinome	KDR;KIT;PDGFRA	inhibitor of VEGFR2, c-KIT, and PDGFRA
MG-132	0.672315	0.607256	-0.140156	0.00670476	-0.100556	0.0523237	0.0113835	0.0792122	probe	lit-search	PSMB1;PSMB2;PSMB5;PSMD1;PSMD2	inhibitor of the proteosome
KU-60019	0.680116	0.539908	-0.139866	1.88281e-05	-0.137148	2.73571e-05	4.64314e-05	6.9026e-05	probe	kinome	ATM	inhibitor of ataxia telangiectasia mutated (ATM)
TG-100-115	0.682974	0.508693	-0.139515	1.95632e-05	-0.119671	0.000254468	4.80268e-05	0.000548162	clinical	kinome	PIK3CD;PIK3CG	inhibitor of PI3K catalytic subunits delta and gamma
Repligen 136	0.747791	0.506064	-0.138722	5.42555e-05	-0.0811988	0.0185151	0.000124241	0.030032	probe	chromatin;outreach	HDAC3	inhibitor of HDAC3
cabozantinib	0.998084	0.564242	-0.138637	3.2549e-05	-0.118948	0.000370547	7.71271e-05	0.000762068	FDA	CTEP;kinome	FLT3;KDR;MET;RET	inhibitor of c-MET, VEGFR2/3, and RET
Ko-143	0.853502	0.533556	-0.138479	2.30369e-05	-0.133578	4.46456e-05	5.58004e-05	0.000108624	probe	pilot-set	ABCG2	inhibitor of breast cancer resistance protein multidrug transporter (BCRP)
lenvatinib	0.998395	0.512245	-0.138	2.36246e-05	-0.111451	0.000653221	5.69707e-05	0.00128988	FDA	lit-search	FLT1;FLT3;KDR;KIT;PDGFRA;PDGFRB	inhibitor of VEGFRs, c-KIT, and PDGFR alpha and beta
BRD-K41597374	0.701218	0.510162	-0.137773	2.46209e-05	-0.141944	1.37857e-05	5.88527e-05	3.59483e-05	GE-active	DOS;profiling		product of diversity oriented synthesis
neratinib	0.96202	0.604899	-0.137165	2.3971e-05	-0.0974324	0.0027575	5.75516e-05	0.00504308	clinical	kinome;pilot-set	EGFR;ERBB2	inhibitor of EGFR and HER2
CHIR-99021	0.681239	0.518973	-0.136347	3.98269e-05	-0.162467	9.32989e-07	9.35589e-05	2.82488e-06	probe	kinome;pilot-set	GSK3B	inhibitor of GSK3 beta
16-beta-bromoandrosterone	0.754564	0.500497	-0.135808	4.62439e-05	-0.122511	0.000240868	0.000106792	0.000520926	probe	pilot-set		dehydroepiandrosterone (DHEA) analog
navitoclax	0.912148	0.535844	-0.135474	3.46573e-05	-0.152079	3.26104e-06	8.17671e-05	9.20865e-06	clinical	CTEP;pilot-set	BCL2;BCL2L1;BCL2L2	inhibitor of BCL2, BCL-xL, and BCL-W
BRD-K85133207	0.767227	0.507635	-0.135238	4.13888e-05	-0.127045	0.000118537	9.68107e-05	0.000268062	probe	chromatin;outreach	HDAC1	inhibitor of HDAC1
dacarbazine	0.73857	0.513543	-0.133693	4.56733e-05	-0.165899	3.95204e-07	0.000105923	1.25957e-06	FDA	std-of-care		DNA alkylator
SB-525334	0.716221	0.527443	-0.133655	4.50389e-05	-0.106956	0.00111552	0.000104898	0.00213318	probe	kinome	TGFBR1	inhibitor of the transforming growth factor beta type 1 receptor
BRD-K24690302	0.681683	0.510316	-0.131539	5.73384e-05	-0.136342	3.02235e-05	0.000130751	7.52137e-05	probe	chromatin;outreach	HDAC1	inhibitor of HDAC1
BRD-K27188169:navitoclax (2:1 mol/mol)	0.858283	0.512621	-0.129114	0.00650325	-0.181692	0.000120347	0.0110758	0.00027103	probe	combination	BCL2;BCL2L1;BCL2L2	stapled helical peptide;inhibitor of BCL2, BCL-xL, and BCL-W
navitoclax:birinapant (1:1 mol/mol)	0.958779	0.574812	-0.128993	8.49316e-05	-0.117985	0.000327895	0.000192065	0.000687318	probe	combination	BCL2;BCL2L1;BCL2L2;DIABLO;XIAP	inhibitor of BCL2, BCL-xL, and BCL-W;SMAC mimetic; inhibitor of inhibitor of apoptosis proteins (IAPs)
canertinib	0.939455	0.587038	-0.128493	0.000120037	-0.091874	0.00606287	0.00026379	0.0106589	clinical	kinome	EGFR;ERBB2	inhibitor of EGFR and HER2
ML050	0.645506	0.50398	-0.128043	9.669e-05	-0.118965	0.000294288	0.000216856	0.000626512	probe	pilot-set	GPER1	antagonist of GPR30
necrostatin-7	0.680044	0.508369	-0.12798	8.77588e-05	-0.10948	0.000803826	0.000197639	0.00157585	probe	lit-search		inhibitor of necroptosis
1S,3R-RSL-3	0.987429	0.731695	-0.127561	7.71699e-05	-0.116064	0.000325398	0.00017524	0.000686956	probe	pilot-set	GPX4	synthetic lethal with HRAS in engineered cells; inhibitor of GPX4
navitoclax:sorafenib (1:1 mol/mol)	0.998531	0.578363	-0.127475	9.94829e-05	-0.127546	9.85893e-05	0.000222206	0.000224817	probe	combination	BCL2;BCL2L1;BCL2L2;BRAF;FLT3;KDR;RAF1	inhibitor of BCL2, BCL-xL, and BCL-W;inhibitor of BRAF, CRAF, and VEGFR2
ZSTK474	0.884816	0.588507	-0.127428	0.000108212	-0.135021	4.05781e-05	0.000238767	0.000100068	clinical	kinome	PIK3CB;PIK3CD;PIK3CG	inhibitor of PI3K catalytic subunits beta, delta, and gamma
YM-155	0.933342	0.64443	-0.126334	0.000254594	-0.139363	5.38256e-05	0.000541784	0.000127543	clinical	pilot-set	BIRC5	inhibitor of survivin expression
ABT-737	0.882374	0.537022	-0.12571	0.000255319	-0.155632	5.70679e-06	0.000541784	1.57081e-05	clinical	pilot-set	BCL2;BCL2L1;BCL2L2	inhibitor of BCL2, BCL-xL, and BCL-W
BRD-K03536150	0.718151	0.542231	-0.125648	0.00016003	-0.123033	0.000219188	0.000348865	0.000477829	probe	outreach	BAX	activator of BAX
AZD6482	0.749977	0.561936	-0.124048	0.000136213	-0.156468	1.4132e-06	0.000298137	4.14083e-06	clinical	kinome	PIK3CB;PIK3CD	inhibitor of PI3K catalytic subunits beta and delta
fulvestrant	0.672613	0.514875	-0.123694	0.0622313	-0.180117	0.00638928	0.091418	0.0111966	FDA	std-of-care	ESR1;GPER1	antagonist of the estrogen receptor
tandutinib	0.97844	0.546329	-0.122564	0.000189472	-0.144491	1.0483e-05	0.000409771	2.80061e-05	clinical	CTEP;kinome	FLT3;KIT	inhibitor of c-KIT and VEGFR3
BRD9876	0.751244	0.530568	-0.122322	0.000266932	-0.120088	0.000345733	0.000563867	0.000713729	probe	pilot-set		screening hit
tretinoin:carboplatin (2:1 mol/mol)	0.880475	0.507225	-0.122153	0.00023007	-0.134378	5.00595e-05	0.000493654	0.00011966	probe	combination	RARA;RARB;RARG	agonist of retinoid acid receptors;inducer of DNA damage
tivozanib	0.9744	0.541787	-0.121899	0.000215498	-0.134946	4.13804e-05	0.000464216	0.000101232	clinical	pilot-set	FLT1;FLT3;KDR	inhibitor of VEGFRs
JW-74	0.729721	0.518085	-0.121858	0.0023128	-0.106058	0.00806418	0.0043167	0.0139968	probe	lit-search		inhibitor of WNT signaling
KHS101	0.724151	0.581164	-0.121178	0.000346006	-0.0949144	0.00513179	0.000722503	0.00913994	probe	lit-search	TACC3	binder of TACC3, a component of the centrosome and mitotic spindle
tacrolimus	0.821092	0.511323	-0.119729	0.000357487	-0.123729	0.000224428	0.000743629	0.000487304	FDA	pilot-set	PPP3CA;PPP3CB;PPP3CC;PPP3R1;PPP3R2	inhibitor of calcineurin
ML162	0.958997	0.668472	-0.119003	0.000255483	-0.126798	9.69459e-05	0.000541784	0.000221998	probe	pilot-set		selectively kills engineered cells expressing mutant HRAS
BRD6340	0.645711	0.510025	-0.118929	0.000276022	-0.0703919	0.0317457	0.000580818	0.0492918	probe	chromatin;pilot-set		screening hit
BRD-K55116708	0.809203	0.540523	-0.118511	0.000398529	-0.133149	6.83009e-05	0.000819617	0.000159077	probe	DOS;outreach		product of diversity oriented synthesis; inhibitor of leukemic stem cells
necrostatin-1	0.653429	0.514192	-0.118155	0.000454288	-0.11258	0.00083833	0.000927292	0.00162594	probe	pilot-set	RIPK1	inhibitor of receptor-interacting protein kinase 1; inhibitor of the necroptosis cell death pathway
BRD-K02251932	0.948963	0.504117	-0.117943	0.000647637	-0.103857	0.00268989	0.00127423	0.00495266	GE-active	DOS;profiling		product of diversity oriented synthesis
BRD-A02303741:carboplatin (1:1 mol/mol)	0.704565	0.503434	-0.117685	0.000365958	-0.105494	0.00141217	0.000758355	0.00268164	probe	combination	DOT1L	inhibitor of histone methyltransferases;inducer of DNA damage
ibrutinib	0.846299	0.553876	-0.117215	0.0025614	-0.116547	0.0027113	0.0047161	0.00497527	clinical	CTEP;kinome	BTK	inhibitor of Bruton's tyrosine kinase
brefeldin A	0.926508	0.713286	-0.11613	0.000548912	-0.0999057	0.00297534	0.0011039	0.00542328	probe	pilot-set	ARF1	modulator of ADP-ribosylation factor 1; inhibitor of protein translocation from ER to Golgi
ruxolitinib	0.825224	0.508318	-0.115917	0.000385493	-0.12443	0.000137577	0.000795809	0.000308558	FDA	kinome;std-of-care	JAK1;JAK2	inhibitor of Janus kinases 1 and 2
BRD-K45681478	0.723659	0.546431	-0.11556	0.000524703	-0.0959241	0.00403323	0.00106306	0.00725448	probe	DOS;outreach		product of diversity oriented synthesis; screening hit
carboplatin	0.68739	0.49896	-0.114826	0.000437798	-0.102865	0.00164483	0.000896991	0.00308053	FDA	std-of-care		inducer of DNA damage
RO4929097	0.627235	0.501726	-0.114471	0.0170462	-0.116671	0.0150214	0.0271642	0.0247331	clinical	CTEP	APH1A;NCSTN;PSEN1;PSENEN	inhibitor of gamma-secretase
RG-108	0.687728	0.501795	-0.114138	0.000484199	-0.123344	0.000161383	0.000984658	0.000357535	probe	pilot-set	DNMT1	inhibitor of DNA methyltransferase
brivanib	0.646462	0.512074	-0.113802	0.000642978	-0.0847523	0.0111507	0.00126965	0.0189911	clinical	lit-search	FLT1;KDR	inhibitor of VEGFR 1/2
SCH-529074	0.66318	0.570918	-0.113693	0.00102655	-0.0282539	0.41598	0.00200527	0.509459	probe	pilot-set	TP53	activator of mutant p53
navitoclax:PLX-4032 (1:1 mol/mol)	0.927813	0.550393	-0.113443	0.000570048	-0.134793	4.14217e-05	0.00114219	0.000101232	probe	combination	BCL2;BCL2L1;BCL2L2;BRAF	inhibitor of BCL2, BCL-xL, and BCL-W;inhibitor of BRAF
tamoxifen	0.715982	0.512518	-0.11339	0.000597886	-0.0836707	0.0114337	0.00118923	0.0194063	FDA	chromatin;std-of-care	ESR1;ESR2	modulator of estrogen receptors
GANT-61	0.683425	0.514175	-0.112757	0.000611731	-0.115559	0.000444627	0.00121234	0.000897489	probe	chromatin;lit-search		inhibitor of hedgehog signaling pathway
sunitinib	0.979464	0.599845	-0.112684	0.000595926	-0.117896	0.000326462	0.00118923	0.000686956	FDA	CTEP;kinome	FLT1;FLT3;KDR;KIT;PDGFRA;PDGFRB	inhibitor of VEGFRs, c-KIT, and PDGFR alpha and beta
BRD-K03911514	0.587379	0.490456	-0.112362	0.0131922	-0.0603887	0.183822	0.0213981	0.247977	probe	outreach		stapled helical peptide
ABT-199	0.981725	0.513389	-0.111388	0.0071493	-0.192313	2.96543e-06	0.0120631	8.46156e-06	clinical	lit-search	BCL2	inhibitor of BCL2
azacitidine	0.629728	0.501931	-0.110981	0.000936326	-0.0847322	0.0116327	0.0018356	0.019628	FDA	CTEP;std-of-care	DNMT1	inhibitor of DNA methyltransferase
BIRB-796	0.849503	0.513475	-0.109687	0.00136076	-0.108936	0.00146865	0.00262054	0.00277921	probe	kinome	MAPK11;MAPK11;MAPK14	inhibitor of p38 MAPK
BRD-K99584050	0.632289	0.50398	-0.10878	0.0166625	-0.0455784	0.316995	0.0266307	0.399913	probe	outreach		stapled helical peptide
ML029	0.606402	0.511016	-0.108708	0.00119956	-0.0882787	0.00859846	0.0023183	0.0148296	probe	chromatin;pilot-set		inhibitor of antigen receptor-mediated NFkappaB activity
methotrexate	0.938383	0.71143	-0.108653	0.00111695	-0.102577	0.00209799	0.00217407	0.00388914	FDA	std-of-care	DHFR	inhibitor of dihydrofolate reductase
navitoclax:pluripotin (1:1 mol/mol)	0.996011	0.68906	-0.107158	0.0011331	-0.104335	0.00152966	0.00219765	0.0028747	probe	combination	BCL2;BCL2L1;BCL2L2;MAPK1;RASAL1	inhibitor of BCL2, BCL-xL, and BCL-W;promoter of embryonic stem cell self-renewal; inhibitor of Ras-GAP and ERK
HBX-41108	0.770427	0.577612	-0.106318	0.00569321	-0.118041	0.00212729	0.00985016	0.00393008	probe	lit-search	USP7	inhibitor of the deubiquitinase activity of USP7
carboplatin:UNC0638 (2:1 mol/mol)	0.715962	0.508181	-0.10586	0.00175678	-0.094338	0.00532989	0.00333605	0.00946185	probe	combination	EHMT1;EHMT2	inducer of DNA damage;inhibitor of EHMT2 and GLP methyltransferase
Bax channel blocker	0.658211	0.528262	-0.105675	0.00241619	-0.0881427	0.0114657	0.00446382	0.0194063	probe	pilot-set	BAX	inhibitor of BAX-mediated mitochondrial cytochrome c release
BRD-K27188169	0.694661	0.501317	-0.104932	0.0208161	-0.0802178	0.0775805	0.0325999	0.113052	probe	outreach		stapled helical peptide
SKI-II	0.623649	0.505381	-0.104431	0.00170601	-0.117059	0.000433186	0.00325096	0.000878502	probe	kinome;pilot-set	SPHK1	inhibitor of sphingosine kinase 1
LE-135	0.707881	0.532344	-0.104132	0.00160018	-0.11615	0.000427557	0.00307077	0.000872728	probe	pilot-set	RARB	antagonist of retinoic acid receptor beta
epigallocatechin-3-monogallate	0.794241	0.5215	-0.103001	0.00281761	-0.128153	0.000197781	0.00513577	0.000436399	probe	pilot-set		natural product
CIL41	0.688517	0.515951	-0.102869	0.0248065	-0.0665568	0.14709	0.0384349	0.205023	probe	pilot-set		screening hit
RAF265	0.94297	0.596481	-0.102711	0.00567094	-0.121253	0.0010792	0.00984288	0.00207099	clinical	kinome	BRAF;KDR	ihibitor of VEGFR2 and BRAF
silmitasertib	0.76136	0.551008	-0.10256	0.00238587	-0.123068	0.000263192	0.00443788	0.000562508	clinical	kinome	CSNK2A1;CSNK2A2	inhibitor of casein kinase 2
CIL55	0.915115	0.503468	-0.0999462	0.0636925	-0.133472	0.0130925	0.0930628	0.0218878	probe	pilot-set		screening hit
dexamethasone	0.964584	0.491105	-0.099845	0.00265269	-0.167022	4.41019e-07	0.00486773	1.38934e-06	FDA	pilot-set	NR3C1	agonist of glucocorticoid receptor
ML320	0.703804	0.506132	-0.0980528	0.00342805	-0.09095	0.00665595	0.00620694	0.0116266	probe	MLPCN;outreach	GSK3B	inhibitor of GSK3 beta
BRD-K63431240	0.918326	0.633912	-0.0977153	0.00273647	-0.109111	0.000816184	0.00500461	0.0015921	probe	DOS;outreach		product of diversity oriented synthesis; screening hit
BYL-719	0.8836	0.566052	-0.0974301	0.0120102	-0.0972341	0.0121841	0.0195974	0.0204948	clinical	kinome	PIK3CA	inhibitor of PI3K catalytic subunit alpha
StemRegenin 1	0.689586	0.538986	-0.0971897	0.00311949	-0.101683	0.00198099	0.00566707	0.00368478	probe	chromatin;lit-search;outreach	AHR	inhibitor of aryl hydrocarbon receptor
PF-750	0.735486	0.54901	-0.0967807	0.00542852	-0.0812658	0.0196437	0.00945221	0.0316739	probe	pilot-set	FAAH	inhibitor of fatty acid amide hydrolase
salermide	0.841142	0.546978	-0.0966356	0.0154129	-0.0995722	0.0125423	0.0249259	0.0210324	probe	chromatin;lit-search;pilot-set	SIRT1;SIRT2	inhibitor of sirtuin 1 and sirtuin 2
YL54	0.684685	0.499182	-0.0963361	0.00483705	-0.11867	0.00051059	0.00858694	0.00101931	probe	outreach		stapled helical peptide
WZ8040	0.908637	0.617092	-0.0949445	0.00796857	-0.0681805	0.0569962	0.0133217	0.0858092	probe	kinome	EGFR	inhibitor of EGFR targeting T790M resistance
dabrafenib	0.980581	0.52121	-0.0940697	0.046109	-0.0628851	0.182991	0.069221	0.247469	clinical	CTEP;kinome	BRAF	inhibitor of BRAF
SCH-79797	0.819575	0.655103	-0.0935219	0.00404808	-0.0597121	0.0668231	0.0072812	0.0987447	probe	pilot-set	F2R	antagonist of proteinase-activated receptor 1 (PAR1)
AM-580	0.943752	0.543648	-0.0934201	0.00523323	-0.117699	0.000427401	0.00917077	0.000872728	probe	chromatin;pilot-set	RARA	agonist of retinoic acid receptor alpha
NVP-ADW742	0.775236	0.576485	-0.0930341	0.00507041	-0.115797	0.000478664	0.00894295	0.000962627	probe	kinome	IGF1R	inhibitor of insulin-like growth factor 1 receptor
KU-55933	0.696007	0.531575	-0.0929082	0.00489045	-0.0970495	0.00328019	0.00865356	0.00591955	probe	kinome	ATM	inhibitor of ataxia telangiectasia mutated (ATM)
AZD7545	0.699931	0.522798	-0.0926979	0.00473368	-0.0376812	0.251742	0.0084309	0.329016	probe	kinome;pilot-set	PDK2	inhibitor of pyruvate dehydrogenase kinase 2
selumetinib:JQ-1 (4:1 mol/mol)	0.996776	0.68376	-0.0910738	0.0060001	-0.0873681	0.00840058	0.0102832	0.0145343	probe	combination	MAP2K1;MAP2K2;BRDT	inhibitor of MEK1 and MEK2;inhibitor of bromodomain (BRD) and extra-C terminal domain (BET) proteins
pyrazolanthrone	0.668825	0.523413	-0.090805	0.00514292	-0.07056	0.0298288	0.00904159	0.0467146	probe	kinome	MAPK10;MAPK8;MAPK9	inhibitor of Jun N-terminal kinase (JNK) 1/2/3
ML239	0.70254	0.506542	-0.0904643	0.0058464	-0.11398	0.000507124	0.0100832	0.00101611	probe	MLPCN;outreach		ML239; inhibitor of breast cancer stem cell proliferation
istradefylline	0.589497	0.495545	-0.0902255	0.0574743	-0.0348379	0.464026	0.0848875	0.55217	clinical	lit-search	ADORA2A	antagonist of the adenosine A2A receptor
TGX-221	0.671636	0.525189	-0.0901255	0.00592611	-0.0855035	0.00904938	0.0101884	0.0155581	probe	kinome	PIK3CB	inhibitor of PI3K catalytic subunit beta
PRIMA-1-Met	0.90601	0.50398	-0.0899544	0.0568256	-0.0989867	0.0360117	0.0841574	0.0552855	probe	pilot-set	TP53	re-activator of the pro-apoptotic activity of mutant p53
myricetin	0.682042	0.491344	-0.0898209	0.00673196	-0.0699218	0.0350488	0.0113942	0.0539593	probe	lit-search		flavonoid antioxidant
spautin-1	0.727594	0.540045	-0.0886147	0.00738033	-0.0753693	0.0227581	0.0124144	0.0364799	probe	lit-search	USP10;USP13	inhibitor of the deubiquitinase activity of USP13 and USP10
tanespimycin:bortezomib (250:1 mol/mol)	0.835415	0.622795	-0.0871823	0.00996171	-0.109075	0.00124744	0.0164022	0.00237711	probe	combination	HSP90AA1;PSMB1;PSMB2;PSMB5;PSMD1;PSMD2	inhibitor of HSP90;inhibitor of 26S proteasome
PYR-41	0.691437	0.503246	-0.0868731	0.0097618	-0.0496781	0.139982	0.0161411	0.195617	probe	lit-search	UBA1	inhibitor of ubiquitin-activating enzyme in cells
XL765	0.680819	0.498823	-0.0861305	0.00941446	-0.0755252	0.0228508	0.0156429	0.0365211	clinical	kinome	MTOR;PIK3CA;PIK3CB;PIK3CD;PIK3CG;PRKDC	inhibitor of mTOR and PI3K kinase acitivities
BIBR-1532	0.702174	0.52512	-0.086103	0.00868268	-0.115278	0.000433609	0.0144711	0.000878502	probe	chromatin;pilot-set	TERT	inhibitor of telomerase reverse transcriptase
vorapaxar	0.664922	0.518478	-0.0856106	0.00977352	-0.0468858	0.157597	0.0161411	0.216894	clinical	lit-search	F2R	antagonist of proteinase-activated receptor 1 (PAR1)
quizartinib	0.968187	0.505278	-0.0838917	0.0111283	-0.118271	0.000336714	0.018213	0.0007031	clinical	kinome	FLT3	inhibtor of VEGFR3
CAL-101	0.86137	0.530892	-0.0835609	0.0109225	-0.138033	2.47379e-05	0.0179299	6.27077e-05	clinical	kinome	PIK3CD	inhibitor of PI3K catalytic subunit delta
BRD-K13999467	0.733666	0.504356	-0.082238	0.0130793	-0.0974814	0.00324403	0.0212782	0.00587374	GE-active	DOS;profiling		product of diversity oriented synthesis
avicin D	0.856811	0.665345	-0.0808059	0.0908346	-0.0489595	0.306069	0.12759	0.387025	probe	outreach		natural product
AZD4547	0.963772	0.561868	-0.0802733	0.0207282	-0.032642	0.347608	0.0325558	0.43154	clinical	lit-search	FGFR1;FGFR2;FGFR3	inhibitor of fibroblast growth factor receptors
BRD1835	0.656264	0.505142	-0.0798041	0.016338	-0.0823692	0.0131855	0.0261888	0.0219758	probe	chromatin;DOS;outreach	EZH2	product of diversity oriented synthesis; screening hit
BRD-K49290616	0.558282	0.499677	-0.0796649	0.21689	-0.0342749	0.595704	0.277476	0.677785	GE-active	DOS;profiling		product of diversity oriented synthesis
UNC0638	0.685488	0.532395	-0.0794065	0.0158225	-0.118269	0.000317138	0.0254373	0.00067253	probe	chromatin;lit-search;pilot-set	EHMT1;EHMT2	inhibitor of EHMT2 and GLP methyltransferase
selumetinib:piperlongumine (8:1 mol/mol)	0.902001	0.600118	-0.0793864	0.0174042	-0.0819014	0.0141416	0.0274935	0.0234975	probe	combination	MAP2K1;MAP2K2	inhibitor of MEK1 and MEK2;natural product; modulator of ROS levels
BMS-270394	0.665031	0.501248	-0.0791693	0.0155724	-0.0709127	0.0303222	0.0251093	0.0473513	probe	chromatin;lit-search	RARG	antagonist of retinoic acid receptor gamma
imatinib	0.99694	0.514807	-0.0786155	0.0173234	-0.0793849	0.0162551	0.0274455	0.026524	FDA	std-of-care	ABL1;BCR;KIT	inhibitor of BCR-ABL1 and c-KIT
pluripotin	0.99261	0.677556	-0.0773297	0.0171305	-0.0956943	0.00315322	0.027219	0.00572835	probe	pilot-set	MAPK1;RASAL1	promoter of embryonic stem cell self-renewal; inhibitor of Ras-GAP and ERK
BRD-A02303741	0.695429	0.491583	-0.0762137	0.024824	-0.0614404	0.0705751	0.0384349	0.103955	probe	chromatin;lit-search;synthesis	DOT1L	inhibitor of histone methyltransferases
BRD4132	0.666093	0.554969	-0.0754505	0.0243084	-0.0614239	0.0668565	0.0378517	0.0987447	probe	chromatin;pilot-set		screening hit
nintedanib	0.994027	0.52787	-0.0742896	0.0270206	-0.0891961	0.0078948	0.0417173	0.0137465	clinical	kinome	FGFR1;FGFR2;FGFR3;FLT1;FLT3;KDR;PDGFRA;PDGFRB	inhibitor of c-KIT, VEGFRs, PDGFRs, and FGFRs
Mdivi-1	0.667131	0.516224	-0.0729835	0.0273565	-0.0728101	0.0277265	0.0421166	0.0436732	probe	lit-search	DNM1	inhibitor of dynamin 1; inhibitor of mitrochondrial division inhibitor
BEC	0.569552	0.494623	-0.0725217	0.258128	-0.0955142	0.136014	0.324146	0.190643	probe	pilot-set	ARG1;ARG2	inhibitor of arginase I and II
sorafenib	0.996458	0.569791	-0.070598	0.0314304	-0.0694817	0.0342195	0.0482523	0.052982	FDA	CTEP;kinome;std-of-care	BRAF;FLT3;KDR;RAF1	inhibitor of BRAF, CRAF, and VEGFR2
NVP-TAE684	0.925153	0.632358	-0.0701927	0.033756	-0.0736956	0.0258006	0.0513883	0.0409952	probe	kinome	ALK	inhibitor of ALK and ALK-NPM fusion protein
BMS-754807	0.876735	0.589087	-0.0689494	0.0355227	-0.070503	0.0315682	0.0537775	0.0491562	probe	pilot-set	IGF1R	inhibitor of insulin-like growth factor 1 receptor and insulin receptor
ciclosporin	0.729674	0.512501	-0.0682178	0.0416566	-0.0591437	0.0774836	0.062715	0.113052	FDA	pilot-set	PPID	inhibitor of calcineurin by binding to cyclophilin D
tamatinib	0.806826	0.53704	-0.0680277	0.0398711	-0.0844166	0.0107173	0.0601931	0.01831	clinical	CTEP;kinome;pilot-set	SYK	inhibitor of spleen tyrosine kinase
CD-1530	0.833711	0.54264	-0.0666738	0.049963	-0.0957841	0.00480977	0.0743985	0.00862277	probe	chromatin;pilot-set	RARG	agonist of retinoic acid receptor gamma
BRD-K79669418	0.640554	0.498772	-0.0657431	0.149537	-0.0604802	0.184979	0.197331	0.248923	probe	outreach	MDM2;MDM4	inhibitor of MDM4-p53 interaction
Ch-55	0.954783	0.546397	-0.0654759	0.0463826	-0.079525	0.0154979	0.0692563	0.0253644	probe	chromatin;lit-search	RARA;RARB;RARG	agonist of retinoid acid receptors
BRD-M00053801	0.755469	0.536442	-0.0614177	0.134878	-0.042451	0.301647	0.181056	0.383191	probe	lit-search;synthesis	BCL2	inhibitor of BCL2
Platin	0.759925	0.494042	-0.0608862	0.0612141	-0.00230468	0.943564	0.0901666	0.968441	FDA	std-of-care		DNA alkylator; organoplatinum reagent
thalidomide	0.702769	0.501965	-0.059922	0.208627	-0.0560835	0.239325	0.268798	0.314295	FDA	CTEP;kinome	CRBN	immunomodulatory drug; binder of cereblon
importazole	0.760738	0.548344	-0.0598617	0.0784724	-0.0793904	0.0195303	0.111957	0.0315846	probe	pilot-set	KPNB1	inhibitor of importin
prochlorperazine	0.675362	0.54486	-0.0595887	0.0712929	-0.0698215	0.0345126	0.103063	0.0532843	FDA	lit-search	DRD2	inhibitor of dopamine receptor D2
BRD-K19103580	0.632938	0.505483	-0.0592033	0.0747334	-0.0637791	0.0548445	0.107446	0.0827985	GE-active	DOS;profiling		product of diversity oriented synthesis
VER-155008	0.860161	0.531848	-0.059182	0.0698791	-0.0659163	0.0434471	0.101288	0.0665131	probe	pilot-set	HSPA1A;HSPA1B;HSPA1L	inhibitor of HSP70
linsitinib	0.818844	0.512365	-0.0591042	0.0716102	-0.0651109	0.0471387	0.103248	0.0717614	clinical	CTEP;kinome;pilot-set	IGF1R;INSR	inhibitor of insulin-like growth factor 1 receptor and insulin receptor
niclosamide	0.971476	0.601501	-0.0586187	0.0749168	-0.0469616	0.153763	0.107446	0.212693	FDA	lit-search	STAT3	inhibitor of STAT3 signaling
ML006	0.668425	0.514397	-0.0584034	0.077278	-0.0805228	0.0147813	0.110542	0.0244631	probe	pilot-set	S1PR3	agonist of sphingosine 1-phosphate receptor 3
sitagliptin	0.57669	0.492881	-0.0583481	0.375289	-0.0693549	0.291776	0.447554	0.37416	FDA	outreach	DPP4	inhibitor of dipetidyl peptidase-4
Compound 1541A	0.783463	0.493701	-0.0573019	0.0932731	-0.0827765	0.0152366	0.130678	0.0250119	probe	pilot-set	CASP3;CASP6;CASP7	activators of executioner procaspases 3, 6, and 7
cytochalasin B	0.688896	0.553569	-0.056798	0.0822646	-0.05781	0.0769428	0.116452	0.112725	probe	pilot-set		inhibitor of actin polymerization
BRD-K20514654	0.616921	0.490098	-0.0567002	0.212117	-0.0270258	0.552265	0.272651	0.636331	probe	outreach		stapled helical peptide
tanespimycin	0.936737	0.639393	-0.0565886	0.0822549	-0.077923	0.0166376	0.116452	0.0270671	clinical	pilot-set	HSP90AA1	inhibitor of HSP90
FSC231	0.587277	0.490081	-0.0557969	0.383557	-0.0624869	0.329049	0.453446	0.41037	probe	lit-search	PICK1	inhibitor of PDZ domain of protein interacting with PRKCA 1 (PICK1)
CIL56	0.765899	0.54305	-0.0555142	0.225713	-0.0476706	0.298295	0.288088	0.379839	probe	pilot-set		screening hit
pitstop2	0.668149	0.495921	-0.0541756	0.166738	-0.0668901	0.0876476	0.218443	0.126037	probe	lit-search	CLTA;CLTB;CLTC;CLTCL1	inhibitor of clathrin and clathrin-independent endocytosis
CAY10594	0.65681	0.519571	-0.0538506	0.106431	-0.052035	0.118775	0.14722	0.168573	probe	pilot-set	PLD2	inhibitor of phospholipase D2
pandacostat	0.652815	0.506354	-0.0537994	0.10834	-0.0771922	0.0211297	0.148728	0.0339696	probe	chromatin;pilot-set	HDAC1;HDAC2;HDAC3;HDAC6;HDAC8	inhibitor of HDAC1, HDAC2, HDAC3, HDAC6, and HDAC8
BMS-195614	0.724035	0.501231	-0.053506	0.106357	-0.0269961	0.415477	0.14722	0.509459	probe	chromatin;lit-search	RARA;RARB;RARG	antagonist of retinoic acid receptors
BRD-K64610608	0.603089	0.490081	-0.0529069	0.116178	-0.0299436	0.374152	0.159088	0.462388	probe	DOS;outreach		product of diversity oriented synthesis; screening hit
BRD-K09344309	0.589155	0.471878	-0.0527234	0.423122	-0.0219933	0.738419	0.490642	0.804877	probe	DOS;outreach		screening hit
lomeguatrib	0.666974	0.512757	-0.0526221	0.107452	-0.0381223	0.243692	0.147882	0.31926	clinical	lit-search	MGMT	inhibitor of methylguanine-DNA methyltransferase
BRD-K58730230	0.639803	0.495852	-0.0524282	0.41393	0.0148326	0.81732	0.482034	0.871702	probe	outreach		stapled helical peptide
gefitinib	0.925057	0.574316	-0.0521329	0.11686	-3.54549e-05	0.99915	0.15962	0.99915	FDA	chromatin;CTEP;kinome;std-of-care	AKT1;EGFR	inhibitor of EGFR and AKT1
selumetinib:vorinostat (8:1 mol/mol)	0.907288	0.628669	-0.0516722	0.132024	-0.0575422	0.0934371	0.178544	0.134008	probe	combination	MAP2K1;MAP2K2;HDAC1;HDAC2;HDAC3;HDAC6;HDAC8	inhibitor of MEK1 and MEK2;inhibitor of HDAC1, HDAC2, HDAC3, HDAC6, and HDAC8
PF-543	0.710572	0.515831	-0.0510108	0.122275	-0.0423472	0.199638	0.166184	0.267987	probe	kinome	SPHK1	inhibitor of sphingosine kinase-1
regorafenib	0.998654	0.535229	-0.0497831	0.136923	-0.0540544	0.106281	0.183349	0.151632	FDA	kinome	BRAF;KDR;KIT;RET	inhibitor of BRAF, RET, KIT, and VEGFR2
darinaparsin	0.646565	0.490081	-0.0497446	0.269805	-0.0183779	0.683663	0.337256	0.75731	clinical	pilot-set		inducer of ROS; inhibitor of microtubule assembly
afatinib	0.952891	0.631436	-0.0496638	0.154601	-0.00715301	0.837653	0.203521	0.888202	clinical	kinome	EGFR;ERBB2	inhibitor of EGFR and HER2
MLN2480	0.962317	0.508215	-0.0495991	0.291627	-0.0529857	0.259886	0.36287	0.338847	clinical	lit-search	ARAF;BRAF;RAF1	inhibitor of RAF kinases
NPC-26	0.662493	0.494008	-0.0494744	0.141842	-0.0874131	0.00935489	0.188088	0.0160328	probe	pilot-set		induces cell death through a non-apoptotic, mitochondrial-dependent mechanism
BRD-A71883111	0.851299	0.505142	-0.0490955	0.134838	-0.000336141	0.991837	0.181056	0.997326	probe	lit-search	IDH1	putative inhibitor of IDH1 R132H
dasatinib	0.996636	0.666841	-0.0489337	0.134659	-0.0442138	0.176524	0.181056	0.241116	FDA	CTEP;kinome;std-of-care	EPHA2;KIT;LCK;SRC;YES1	inhibitor of SRC, YES1, EPHA2, c-KIT, and LCK
O-6-benzylguanine	0.622419	0.502785	-0.0485433	0.315245	0.0309913	0.521566	0.384381	0.60868	clinical	CTEP	MGMT	inhibitor of O(6)-alkylguanine DNA alkyltransferases
staurosporine	0.670154	0.514363	-0.0459989	0.478159	0.0132925	0.837681	0.545181	0.888202	probe	lit-search		inhibitor of multiple kinases
L-685458	0.738393	0.49616	-0.0446799	0.170859	-0.0586513	0.0721248	0.223305	0.105952	probe	pilot-set	APH1A;NCSTN;PSEN1;PSENEN	inhibitor of gamma-secretase
procarbazine	0.685881	0.490081	-0.0446227	0.190064	-0.00824499	0.808776	0.246993	0.865978	FDA	std-of-care		inducer of DNA damage
EX-527	0.703237	0.493086	-0.0433118	0.199022	-0.0335505	0.319883	0.25719	0.402623	clinical	chromatin;pilot-set	SIRT1	inhibitor of sirtuin 1
BRD-K48334597	0.556404	0.494213	-0.0426789	0.505228	-0.049546	0.439158	0.572452	0.531869	GE-active	DOS;profiling		product of diversity oriented synthesis
saracatinib	0.811908	0.559529	-0.0420062	0.199145	-0.0352131	0.281834	0.25719	0.36398	clinical	CTEP;kinome	ABL1;SRC	inhibitor of SRC and ABL1
PRL-3 inhibitor I	0.625527	0.494776	-0.0414276	0.213353	-0.0232442	0.485177	0.273594	0.574829	probe	pilot-set	PTP4A3	inhibitor of phosphatase of regenerating liver-3 (PRL3)
BRD-K13185470	0.60589	0.489978	-0.0403478	0.531333	0.00971459	0.880245	0.597065	0.91563	probe	outreach	MCL1	stapled helical peptide targeting MCL1
isonicotinohydroxamic acid	0.612652	0.490081	-0.0398208	0.312987	-0.0207056	0.599942	0.383321	0.681184	probe	chromatin;lit-search;outreach	HDAC6	inhibitor of HDAC6
SB-431542	0.66763	0.502546	-0.0388104	0.240613	-0.0349593	0.29054	0.306388	0.373453	probe	kinome	TGFBR1	inhibitor of the transforming growth factor beta type 1 receptor
A-804598	0.726071	0.499028	-0.0385171	0.324623	-0.00506318	0.897014	0.39403	0.931186	probe	lit-search	P2RX7	inhibitor of purinergic receptor P2X
BRD-K75293299	0.556677	0.490081	-0.0380259	0.555243	-0.0484245	0.452405	0.621371	0.544284	GE-active	DOS;profiling		product of diversity oriented synthesis
AT-406	0.760752	0.511408	-0.0367686	0.370224	-0.0106252	0.795745	0.442482	0.855636	probe	lit-search;synthesis	XIAP	SMAC mimetic; inhibitor of inhibitor of apoptosis proteins (IAPs)
temozolomide	0.689525	0.490081	-0.0363713	0.267325	-0.00848053	0.795977	0.334924	0.855636	FDA	std-of-care		DNA alkylator
CBB-1007	0.647726	0.499404	-0.0360803	0.446696	-0.0356612	0.451997	0.514692	0.544284	probe	lit-search	KDM1A	inhibitor of lysine-specific demethylase 1A (LSD1)
nelarabine	0.753392	0.490081	-0.0360656	0.295306	-0.112449	0.00106648	0.36609	0.00205382	FDA	CTEP;std-of-care	POLA1	deoxyguanosine analog; inhibitor of DNA synthesis
selumetinib:MK-2206 (8:1 mol/mol)	0.889249	0.638317	-0.0345224	0.295559	-0.04657	0.158132	0.36609	0.217083	probe	combination	MAP2K1;MAP2K2;AKT1	inhibitor of MEK1 and MEK2;inhibitor of AKT1
QW-BI-011	0.604968	0.496125	-0.0335127	0.601656	-0.0854298	0.182602	0.665116	0.247469	probe	chromatin;pilot-set	EHMT2	inhibitor of G9a histone methyltransferase
BRD9647	0.802701	0.506269	-0.0330103	0.317496	-0.051269	0.120393	0.386239	0.170427	probe	pilot-set		screening hit
CIL55A	0.816782	0.589138	-0.0329952	0.468013	0.00752454	0.868584	0.534731	0.912097	probe	pilot-set		screening hit
BRD-K34485477	0.629899	0.490934	-0.0329163	0.612615	0.0301841	0.642436	0.673136	0.716008	GE-active	DOS;profiling		product of diversity oriented synthesis
968	0.675481	0.49423	-0.0326012	0.612319	-0.0695394	0.279265	0.673136	0.361518	probe	lit-search	GLS	inhibitor of glutaminase
GSK2636771	0.686977	0.51076	-0.0313841	0.41045	-0.0476213	0.211537	0.479005	0.281201	clinical	kinome	PIK3CB	inhibitor of PI3K catalytic subunit beta
purmorphamine	0.69128	0.524745	-0.0298284	0.381748	-0.0334229	0.327017	0.452289	0.409155	probe	pilot-set	SMO	activator of smoothened receptor
fluvastatin	0.811713	0.56139	-0.0290444	0.380974	-0.0347768	0.294126	0.452289	0.376288	FDA	lit-search	HMGCR	inhibitor of HMG-CoA reductase
itraconazole	0.66571	0.510674	-0.029	0.387791	-0.0319589	0.341202	0.457459	0.424555	FDA	pilot-set		anti-fungal agent; inhibitor of hedgehog signaling pathway
erismodegib	0.659782	0.501487	-0.0285987	0.392005	-0.00159618	0.961903	0.46054	0.974082	probe	chromatin;pilot-set		screening hit
NSC 74859	0.629933	0.497799	-0.0280749	0.402055	-0.034554	0.302334	0.471226	0.383191	probe	chromatin;pilot-set	STAT3	inhibitor of STAT3
BRD8958	0.707991	0.482243	-0.0279377	0.406745	-0.0453043	0.178374	0.4757	0.243035	probe	chromatin;pilot-set	EP300	inhibitor of E1A binding protein p300
cyclophosphamide	0.722563	0.494315	-0.0276365	0.54124	0.0333036	0.461559	0.606946	0.550446	FDA	std-of-care		DNA alkylator
BRD-K14844214	0.958157	0.501282	-0.0263665	0.43865	-0.115782	0.000645353	0.507567	0.00127897	GE-active	DOS;profiling		product of diversity oriented synthesis
sildenafil	0.688561	0.508728	-0.0255709	0.442046	-0.0225875	0.497121	0.510414	0.58643	FDA	pilot-set	PDE5A	inhibitor of phosphodiesterase 5A
selumetinib:navitoclax (8:1 mol/mol)	0.916198	0.636012	-0.0252448	0.451175	-0.0531231	0.112653	0.518757	0.160303	probe	combination	MAP2K1;MAP2K2;BCL2;BCL2L1;BCL2L2	inhibitor of MEK1 and MEK2;inhibitor of BCL2, BCL-xL, and BCL-W
lapatinib	0.820327	0.552305	-0.0252138	0.455568	-0.013547	0.688524	0.522704	0.759607	FDA	CTEP;kinome;std-of-care	EGFR;ERBB2	inhibitor of EGFR and HER2
QS-11	0.58533	0.496416	-0.0222676	0.730356	-0.0394119	0.541751	0.778951	0.626867	probe	pilot-set	ARFGAP1	inhibitor of GTPase activating protein of ARF 1 (ARFGAP1)
erlotinib	0.906434	0.543887	-0.022012	0.504418	0.024497	0.457518	0.572452	0.549223	FDA	CTEP;kinome;std-of-care	EGFR;ERBB2	inhibitor of EGFR and HER2
ML203	0.6611	0.496399	-0.0214608	0.516525	-0.0413177	0.211546	0.582829	0.281201	probe	pilot-set	PKM	activator of muscle pyruvate kinase (PKM2)
ML258	0.749161	0.495033	-0.0211729	0.518547	-0.00144969	0.964747	0.583901	0.974082	probe	outreach	BCL2L10	inhibitor of BIM-BCL-B interaction
BRD-K48477130	0.606129	0.490081	-0.0196396	0.684314	-0.0304405	0.528517	0.735604	0.614162	probe	lit-search;synthesis		screening hit
BRD-K90370028	0.615999	0.501453	-0.0194545	0.682675	-0.046592	0.327324	0.735293	0.409155	probe	outreach		screening hit
veliparib	0.83172	0.499165	-0.0185822	0.566889	-0.0130345	0.687933	0.632234	0.759607	clinical	chromatin;CTEP;pilot-set	PARP1;PARP2	inhibitor of poly (ADP-ribose) polymerase 1 (PARP1) and 2 (PARP2)
GSK1059615	0.837519	0.622624	-0.018096	0.649525	-0.0293157	0.461567	0.703759	0.550446	clinical	kinome	MTOR;PIK3CA;PIK3CB;PIK3CD;PIK3CG	inhibitor of PI3K and mTOR kinase activity
myriocin	0.848256	0.5027	-0.0178386	0.790616	-0.0346261	0.606209	0.828626	0.684025	probe	pilot-set	SPTLC1;SPTLC2;SPTLC3	inhibitor of serine palmitoyltransferase
birinapant	0.978874	0.505176	-0.017569	0.594379	0.0109439	0.740128	0.658408	0.805129	clinical	CTEP;lit-search	DIABLO;XIAP	SMAC mimetic; inhibitor of inhibitor of apoptosis proteins (IAPs)
BRD-K37390332	0.640349	0.490251	-0.0161035	0.631585	-0.040976	0.222261	0.688427	0.294726	GE-active	DOS;profiling		product of diversity oriented synthesis
SR1001	0.635363	0.495767	-0.0158659	0.631539	0.00560915	0.865377	0.688427	0.912097	probe	chromatin;lit-search	RORA;RORC	synthetic ROR ligand; suppressor of TH17 differentiation
BRD-K04800985	0.625459	0.493769	-0.0155039	0.640995	-0.0302275	0.363193	0.697291	0.449863	GE-active	DOS;profiling		product of diversity oriented synthesis
BRD-K27986637	0.576724	0.490081	-0.0146592	0.818326	-0.0215446	0.735658	0.853343	0.803474	probe	DOS;outreach		product of diversity oriented synthesis; screening hit
AC55649	0.697513	0.496604	-0.0136917	0.67999	-0.0450292	0.174723	0.733851	0.239257	probe	chromatin;pilot-set	RARB	agonist of retinoic acid receptor beta
blebbistatin	0.563985	0.499438	-0.013388	0.838925	-0.00991444	0.880349	0.867579	0.91563	probe	pilot-set	MYH1;MYH2	inhibitor of myosin II ATPases
cyanoquinoline 11	0.667742	0.544485	-0.0126724	0.781615	-0.00526066	0.908385	0.822356	0.939411	clinical	kinome;pilot-set	MAP3K8	inhibitor of MAP3K8; inhibitor of phosphorylated EGFR in cells
selumetinib:UNC0638 (4:1 mol/mol)	0.886049	0.598103	-0.0115857	0.7252	-0.0216627	0.510976	0.774968	0.597601	probe	combination	MAP2K1;MAP2K2;EHMT1;EHMT2	inhibitor of MEK1 and MEK2;inhibitor of EHMT2 and GLP methyltransferase
SJ-172550	0.61576	0.490081	-0.00961275	0.770914	0.0130277	0.693117	0.815822	0.763129	probe	pilot-set	MDM2;TP53	inhibitor of p53-MDM2 interaction
hyperforin	0.735544	0.526674	-0.00934475	0.78095	-0.0189718	0.572345	0.822356	0.656691	clinical	lit-search	TRPC6	agonist of calcium-permeable ion channels
BRD-K50799972	0.841081	0.502802	-0.00921783	0.780781	-0.0159623	0.629841	0.822356	0.706303	GE-active	DOS;profiling		product of diversity oriented synthesis
pifithrin-alpha	0.674733	0.520544	-0.00856181	0.794825	-0.0223562	0.497072	0.831439	0.58643	probe	pilot-set		inhibitor of p53-dependent signaling
BRD-K16130065	0.648102	0.490081	-0.0076103	0.905275	0.0203048	0.750843	0.920476	0.815158	probe	outreach		stapled helical peptide
ML083	0.667838	0.497218	-0.00744069	0.822735	0.00180986	0.956544	0.855707	0.974082	probe	pilot-set	PKM	activator of muscle pyruvate kinase
lovastatin	0.802561	0.589804	-0.00715279	0.826187	-0.0176702	0.58746	0.857029	0.671207	FDA	pilot-set	HMGCR	inhibitor of HMG-CoA reductase
BRD-K52037352	0.693708	0.498448	-0.00658913	0.850024	0.0122126	0.725984	0.877392	0.796099	GE-active	DOS;profiling		product of diversity oriented synthesis
etomoxir	0.643457	0.507105	-0.00517258	0.875094	-0.023104	0.482552	0.894796	0.572965	clinical	pilot-set	CPT1A	inhibitor of carnitine palmitoyltransferase
SR8278	0.632016	0.533454	-0.00443258	0.969893	0.0664011	0.571382	0.973465	0.656691	probe	lit-search	NR1D1	antagonist of Rev-ErbAalpha
WAY-362450	0.755127	0.497184	-0.00379877	0.907552	0.0197194	0.546593	0.921072	0.631129	probe	chromatin;lit-search	NR1H4	agonist of farnesoid X receptor
nilotinib	0.99581	0.508454	-0.00319222	0.923347	-0.062227	0.0604601	0.935361	0.090524	FDA	kinome;std-of-care	ABL1;BCR;KIT	inhibitor of ABL1, BCR, and c-KIT
CID-5951923	0.614052	0.497765	-0.00183514	0.955695	-0.0175275	0.595651	0.962761	0.677785	probe	chromatin;lit-search	KLF5	modulator of KLF5 expression
trifluoperazine	0.669238	0.512928	-0.00151758	0.964369	-0.0270491	0.425815	0.969706	0.519306	FDA	pilot-set	DRD2	antagonist of dopamine receptor D2
PD 153035	0.827048	0.516207	0.000518853	0.989281	0.00603306	0.875858	0.989281	0.91563	probe	kinome	EGFR	inhibitor of EGFR
BRD-K29086754	0.741528	0.493598	0.00136462	0.983257	0.0435101	0.503215	0.985064	0.592268	GE-active	DOS;profiling		product of diversity oriented synthesis
IC-87114	0.756582	0.496638	0.00195005	0.952464	-0.0154885	0.635852	0.961284	0.710122	probe	kinome	PIK3CD	inhibitor of PI3K catalytic subunit delta
GSK4112	0.689074	0.495545	0.00274963	0.932834	0.00758228	0.81622	0.943218	0.871702	probe	lit-search	NR1D1	antagonist of Rev-ErbAalpha
IU1	0.648819	0.502819	0.00490249	0.882911	-0.0183718	0.580971	0.899414	0.665188	probe	lit-search	USP14	inhibitor of the deubiquitinase activity of USP14
selumetinib:GDC-0941 (4:1 mol/mol)	0.923332	0.679347	0.00573209	0.861935	-0.00631839	0.847977	0.88466	0.897374	probe	combination	MAP2K1;MAP2K2;PIK3CA;PIK3CB;PIK3CD;PIK3CG	inhibitor of MEK1 and MEK2;inhibitor of PI3K kinase activity
palmostatin B	0.711392	0.490081	0.00582078	0.881351	-0.00645978	0.868439	0.899414	0.912097	probe	lit-search	LYPLA1	inhibitor of acyl-protein thioesterase 1
HC-067047	0.678507	0.520134	0.00622034	0.852739	0.0028627	0.931922	0.878531	0.960109	probe	lit-search	TRPV4	inhibitor of cation channel TRPV4
trametinib	0.997982	0.629489	0.0076657	0.870749	-0.0041836	0.929243	0.892027	0.959162	clinical	CTEP;kinome	MAP2K1;MAP2K2	inhibitor of MEK1 and MEK2
SZ4TA2	0.623649	0.495784	0.00825058	0.861596	0.00348621	0.941276	0.88466	0.967916	probe	lit-search	BCL2L1	inhibitor of BCL-xL
MK-0752	0.651619	0.499575	0.00891096	0.787788	-0.0220941	0.504458	0.827253	0.592268	clinical	lit-search	APH1A;NCSTN;PSEN1;PSENEN	inhibitor of gamma-secretase
PF-4800567 hydrochloride	0.655786	0.507805	0.01038	0.827151	-7.46246e-05	0.998747	0.857029	0.99915	probe	kinome	CSNK1D;CSNK1E	inhibitor of casein kinase isoforms delta and epsilon
BRD-A05715709	0.593288	0.493154	0.0111389	0.818897	-0.00785973	0.871654	0.853343	0.913561	probe	outreach	IDH1	putative inhibitor of IDH1 R132H
SGX-523	0.871817	0.50258	0.0131022	0.689703	0.0394093	0.229628	0.738484	0.302287	clinical	kinome	MET	inhibitor of MET
BMS-536924	0.762299	0.56098	0.0132606	0.688723	0.00148018	0.964336	0.738484	0.974082	probe	pilot-set	IGF1R;INSR	inhibitor of insulin-like growth factor 1 receptor (IGF1R) and insulin receptor (INSR)
vandetanib	0.795983	0.566308	0.0151253	0.647905	0.0171045	0.605547	0.703403	0.684025	FDA	kinome;std-of-care	EGFR;KDR	inhibitor of VEGFR2 and EGFR
BRD-K94991378	0.68307	0.515114	0.0151485	0.657504	0.0211356	0.536164	0.710992	0.621723	probe	DOS;outreach		inducer of ROS
semagacestat	0.650936	0.506969	0.0159758	0.624709	0.0408451	0.210882	0.685044	0.281201	clinical	lit-search	APH1A;NCSTN;PSEN1;PSENEN	inhibitor of gamma-secretase
compound 1B	0.924391	0.504424	0.0164508	0.626998	0.0509884	0.13179	0.686172	0.185596	probe	chromatin;outreach		screening hit
VU0155056	0.799784	0.506303	0.0168103	0.609237	-0.00413183	0.900024	0.672134	0.932534	probe	lit-search	PLD1;PLD2	inhibitor of phospholipase D1/D2
selumetinib:BRD-A02303741 (4:1 mol/mol)	0.875438	0.591341	0.0188132	0.56727	0.00125124	0.969652	0.632234	0.976821	probe	combination	MAP2K1;MAP2K2;DOT1L	inhibitor of MEK1 and MEK2;inhibitor of histone methyltransferases
BRD-K84807411	0.710805	0.497457	0.0188835	0.766845	-0.0322324	0.612723	0.813094	0.689946	GE-active	DOS;profiling		product of diversity oriented synthesis
BRD-K41334119	0.669535	0.494145	0.02083	0.744618	-0.0507806	0.426879	0.791066	0.519306	GE-active	DOS;profiling		product of diversity oriented synthesis
ML312	0.623717	0.490081	0.022311	0.73478	0.0699129	0.287902	0.782139	0.370937	probe	MLPCN;outreach	SCARB1	inhibitor of scavenger receptor class B, member 1 (SCARB1)-mediated lipid uptake
BRD-K71935468	0.724694	0.526179	0.0271184	0.421705	0.0276673	0.412367	0.490041	0.507314	probe	DOS;outreach		inducer of ROS
betulinic acid	0.712215	0.490081	0.0290665	0.380349	-0.0142679	0.666797	0.452289	0.740131	probe	chromatin;lit-search		natural product; inhibitor of specificity protein 1 transcription factor in cells
NSC30930	0.81865	0.498636	0.0297737	0.363398	0.00506811	0.877072	0.435279	0.91563	probe	outreach	SRD5A2	inhibitor of steroid 5-alpha reductase
selumetinib	0.918739	0.58895	0.0303946	0.35843	0.00972847	0.768849	0.430274	0.831155	clinical	CTEP;kinome;pilot-set	MAP2K1;MAP2K2	inhibitor of MEK1 and MEK2
IPR-456	0.802868	0.510947	0.0310973	0.344009	-0.00701464	0.831013	0.41571	0.884575	probe	lit-search;synthesis	PLAUR	inhibitor of the interaction of urokinase receptor with binding partners
CAY10576	0.910249	0.498755	0.0319285	0.355078	0.00211306	0.95121	0.428136	0.974082	probe	kinome;outreach	IKBKE	inhibitor of IKK-epsilon
simvastatin	0.842327	0.543631	0.0321144	0.35721	0.0495877	0.154983	0.429756	0.213838	FDA	pilot-set	HMGCR	inhibitor of HMG-CoA reductase
selumetinib:tretinoin (2:1 mol/mol)	0.945316	0.603431	0.0335359	0.311702	-0.00159537	0.961626	0.382608	0.974082	probe	combination	MAP2K1;MAP2K2;RARA;RARB;RARG	inhibitor of MEK1 and MEK2;agonist of retinoid acid receptors
CI-976	0.697082	0.499814	0.0350794	0.29749	0.0431098	0.20036	0.367647	0.268295	probe	pilot-set	ACAT1	inhibitor of acetyl-CoA acetyltransferase I
fumonisin B1	0.733041	0.500292	0.0357642	0.273085	0.0163419	0.616606	0.340575	0.692887	probe	pilot-set	CERS1;CERS2;CERS3;CERS4;CERS5;CERS6	inhibitor of ceramide synthase
BRD-K30019337	0.627098	0.490115	0.0358283	0.572091	0.00286258	0.964007	0.635851	0.974082	GE-active	DOS;profiling		product of diversity oriented synthesis
BRD-K96970199	0.552954	0.496296	0.0363471	0.572849	-0.0116193	0.856996	0.635851	0.905161	GE-active	DOS;profiling		product of diversity oriented synthesis
GDC-0879	0.750213	0.500258	0.0386821	0.243985	0.021006	0.527046	0.309237	0.613761	probe	kinome	BRAF	inhibitor of BRAF
BRD-K16147474	0.604148	0.49534	0.0390443	0.252717	0.076211	0.0254208	0.31956	0.0405098	GE-active	DOS;profiling		product of diversity oriented synthesis
BRD-K09587429	0.687332	0.490081	0.0392061	0.254098	0.0289419	0.399937	0.319823	0.493135	GE-active	DOS;profiling		product of diversity oriented synthesis
BRD-K78574327	0.555072	0.490081	0.0423675	0.510966	0.0188385	0.770153	0.577752	0.831155	GE-active	DOS;profiling		product of diversity oriented synthesis
JW-480	0.674047	0.499882	0.0432137	0.190343	0.0219888	0.505329	0.246993	0.592268	probe	lit-search	NCEH1	inhibitor of serine hydrolase enzyme NCEH
BRD-K27224038	0.701956	0.499421	0.0436925	0.493393	0.00278886	0.965146	0.561376	0.974082	GE-active	DOS;profiling		product of diversity oriented synthesis
PD318088	0.91015	0.581727	0.0440681	0.175192	0.0144487	0.656821	0.22842	0.730546	probe	kinome	MAP2K1;MAP2K2	inhibitor of MEK1 and MEK2
UNC0321	0.605582	0.49032	0.0462388	0.156843	0.0251708	0.441058	0.205974	0.532986	probe	chromatin;pilot-set	EHMT2	inhibitor of G9a histone methyltransferase
ifosfamide	0.672124	0.490115	0.0462727	0.315263	0.0849426	0.0649171	0.384381	0.0964027	FDA	std-of-care		DNA alkylator
BRD-K96431673	0.557736	0.490422	0.0473082	0.459209	0.000480369	0.994007	0.525775	0.997668	GE-active	DOS;profiling		product of diversity oriented synthesis
BRD-K42260513	0.800802	0.500172	0.0495857	0.301584	0.052413	0.274822	0.371863	0.356615	probe	chromatin;lit-search;synthesis	EZH2	inhibitor of enhancer of zeste polycomb repressive complex 2 subunit
BRD-K71781559	0.902483	0.504066	0.0497609	0.140223	0.010494	0.755901	0.186394	0.819018	probe	outreach		screening hit
erlotinib:PLX-4032 (2:1 mol/mol)	0.873525	0.543119	0.0503371	0.142322	0.0417107	0.224168	0.188265	0.295814	probe	combination	EGFR;ERBB2;BRAF	inhibitor of EGFR and HER2;inhibitor of BRAF
PLX-4720	0.719435	0.506764	0.051186	0.120793	0.0569679	0.0841722	0.16458	0.121681	probe	kinome	BRAF	inhibitor of BRAF
BRD-K02492147	0.648204	0.491959	0.0512821	0.138707	0.0164286	0.635466	0.18483	0.710122	GE-active	DOS;profiling		product of diversity oriented synthesis
salermide:PLX-4032 (12:1 mol/mol)	0.750295	0.505466	0.0522481	0.125321	0.0265298	0.436618	0.1699	0.529971	probe	combination	SIRT1;SIRT2;BRAF	inhibitor of sirtuin 1 and sirtuin 2;inhibitor of BRAF
selumetinib:PLX-4032 (8:1 mol/mol)	0.89403	0.590726	0.053187	0.105403	0.0324908	0.322811	0.146918	0.405374	probe	combination	MAP2K1;MAP2K2;BRAF	inhibitor of MEK1 and MEK2;inhibitor of BRAF
cimetidine	0.607495	0.490081	0.0546917	0.392093	0.00367386	0.954189	0.46054	0.974082	FDA	lit-search	HRH2	inhibitor of histidine receptor H2
BRD8899	0.661807	0.49213	0.0561845	0.0871553	0.0489671	0.136074	0.122788	0.190643	probe	lit-search;synthesis	STK33	inhibitor of serine/threonine kinasase STK33
austocystin D	0.966596	0.606983	0.058466	0.0959363	0.0279298	0.426727	0.134065	0.519306	probe	pilot-set		natural product; inducer of DNA damage
BRD-K07442505	0.748515	0.500804	0.0602528	0.0661139	0.0341775	0.297533	0.0963425	0.379756	probe	outreach	BAX	stapled helical peptide activating BAX
BRD-K44224150	0.725288	0.490081	0.0615973	0.343038	0.0479994	0.460157	0.415457	0.550446	GE-active	DOS;profiling		product of diversity oriented synthesis
C6-ceramide	0.824633	0.498601	0.0621543	0.0562645	0.017005	0.601799	0.0835535	0.681872	probe	lit-search	MAPK1;PPP2CA;UGCG	inhibitor of glucosylceramide synthase; activator of MAP kinase (ERK); stimulator of protein phosphatase 2A
KH-CB19	0.689026	0.490456	0.0632155	0.105741	0.0670532	0.0861519	0.147012	0.124214	probe	kinome	CLK1;CLK4	inhibitor of CDC2-like kinases 1 and 4
VAF-347	0.645096	0.490934	0.0654661	0.10711	0.0886446	0.0289793	0.147785	0.045515	probe	lit-search;synthesis	AHR	inhibitor of aryl hydrocarbon receptor
abiraterone	0.590726	0.490081	0.0683626	0.31168	0.0977331	0.147579	0.382608	0.20518	FDA	std-of-care	CYP17A1	inhibitor of 17 alpha-hydroxylase and C17,20 lyase
BRD-K17060750	0.785321	0.490081	0.0703724	0.0317933	0.0399296	0.223531	0.0486724	0.29569	GE-active	DOS;profiling		product of diversity oriented synthesis
BRD-K86535717	0.574538	0.486853	0.0745665	0.24394	0.016311	0.799077	0.309237	0.857278	GE-active	DOS;profiling		product of diversity oriented synthesis
BRD-K34099515	0.627132	0.490081	0.075134	0.253322	0.0235447	0.72071	0.319584	0.791909	probe	DOS;outreach		screening hit
AGK-2	0.712403	0.498055	0.0882168	0.00775161	0.0581668	0.0794742	0.0129989	0.115502	probe	chromatin;pilot-set	SIRT2	inhibitor of sirtuin 2
PLX-4032	0.730968	0.502563	0.0901728	0.00648921	0.0735441	0.0265207	0.0110758	0.0420168	FDA	kinome;pilot-set;std-of-care	BRAF	inhibitor of BRAF
BRD-K33199242	0.759338	0.496569	0.0936932	0.00456123	0.062347	0.0594044	0.0081504	0.0891884	GE-active	DOS;profiling		product of diversity oriented synthesis
BRD-K55473186	0.671988	0.495357	0.0938142	0.0202754	0.080694	0.0459957	0.0319368	0.0702176	probe	outreach	NOTCH1	stapled helical peptide targeting NOTCH1
BRD-K99006945	0.977982	0.503297	0.100315	0.0327956	0.0160724	0.732984	0.0500661	0.802161	probe	chromatin;lit-search;synthesis		screening hit
MI-1	0.694029	0.492881	0.107407	0.00160858	0.12601	0.000211598	0.00307605	0.000465003	probe	lit-search	MEN1	binder of menin; inhibitor of menin-MLL fusion protein
ML334 diastereomer	0.617911	0.478196	0.107952	0.00532432	0.154616	6.2337e-05	0.00930049	0.00014581	probe	lit-search;synthesis	KEAP1;NFE2L2	inhibitor of KEAP1-NFE2L2 protein-protein interaction
FGIN-1-27	0.573821	0.493018	0.110414	0.0871905	0.0709343	0.272706	0.122788	0.354713	probe	pilot-set	TSPO	activator of peripheral benzodiazepine receptor/translocator protein
LY-2157299	0.579798	0.495272	0.114384	0.081452	0.0947926	0.149186	0.115904	0.206886	probe	kinome	TGFBR1	inhibitor of the transforming growth factor beta type 1 receptor
JW-55	0.628328	0.502136	0.128002	0.046232	0.111271	0.083455	0.069221	0.120965	probe	lit-search	TNKS	inhibitor of tankyrase
BCL-LZH-4	0.608041	0.500838	0.134518	0.00421233	0.129074	0.00605112	0.00755172	0.0106589	probe	lit-search;synthesis		inhibitor of BCL2, BCL-xL, and MCL1
