# Supplementary material for: Distinct and Common Features of Numerical and Structural Chromosomal Instability across Different Cancer Types
Source: Cancers (Basel). 2022 Mar 10;14(6):1424. doi: 10.3390/cancers14061424 (PMC8946057; doi:10.3390/cancers14061424)
Supplement: Supplementary file 1 [file cancers-14-01424-s001.zip › cancers-1573241-supplementary 3.17/Tasble S2.xlsx]

## Sheet: Table_S2_drug_sensitivity_SCS_a
cpd_name	max_1minus_AUC	median_1minus_AUC	Spearman_coef	Spearman_pvalue	Pearson_coef	Pearson_pvalue	Spearman_FDR	Pearson_FDR	cpd_status	inclusion_rationale	gene_symbol_of_protein_target	target_or_activity_of_compound
VX-680	0.878091	0.594176	-0.306996	0.00592443	-0.297222	0.00781273	0.0123237	0.0155968	clinical	pilot-set	AURKA;AURKB;AURKC	inhibitor of aurora kinases
teniposide	0.967491	0.652883	-0.306776	8.26448e-12	-0.311511	3.78773e-12	1.95832e-10	1.47451e-10	FDA	pilot-set	TOP2A;TOP2B	inhibitor of topoisomerase II
AT7867	0.773303	0.574743	-0.29725	5.83723e-20	-0.265528	4.21794e-16	1.59065e-17	3.28396e-14	probe	chromatin;kinome	AKT1;AKT2;AKT3;RPS6KB2	inhibitor of AKT1/2/3 and S6K
doxorubicin:navitoclax (2:1 mol/mol)	0.94855	0.731952	-0.296815	2.38146e-20	-0.280298	3.12117e-18	1.2979e-17	4.25259e-16	probe	combination	TOP2A;BCL2;BCL2L1;BCL2L2	inhibitor of topoisomerase II;inhibitor of BCL2, BCL-xL, and BCL-W
doxorubicin	0.966412	0.732216	-0.286283	2.04612e-19	-0.283073	5.32012e-19	3.71713e-17	1.44973e-16	FDA	std-of-care	TOP2A	inhibitor of topoisomerase II
navitoclax:gemcitabine (1:1 mol/mol)	0.964175	0.714274	-0.279445	8.35192e-18	-0.272516	5.6175e-17	1.13795e-15	6.12307e-15	probe	combination	BCL2;BCL2L1;BCL2L2;CMPK1;RRM1;TYMS	inhibitor of BCL2, BCL-xL, and BCL-W;inhibitor of DNA replication; inhibitor of ribonucleotide reductase, thymidylate synthetase, and cytidine monophosphate (UMP-CMP) kinase
clofarabine	0.977012	0.638061	-0.270351	2.16324e-17	-0.279112	1.77262e-18	2.35794e-15	3.22026e-16	FDA	std-of-care		inducer of DNA damage
nutlin-3	0.74497	0.540762	-0.269973	9.5669e-17	-0.315302	1.44244e-22	8.68993e-15	7.86127e-20	clinical	pilot-set	MDM2	inhibitor of p53-MDM2 interaction
BRD-K30748066	0.918787	0.629455	-0.268189	0.021787	-0.294285	0.0114973	0.0398453	0.0220636	probe	kinome	CDK9	inhibitor of CDK9
carboplatin:etoposide (40:17 mol/mol)	0.840452	0.554833	-0.25971	1.1584e-15	-0.262904	5.02616e-16	7.8916e-14	3.42407e-14	probe	combination	TOP2A	inducer of DNA damage;inhibitor of topoisomerase II
cytarabine hydrochloride	0.989341	0.579388	-0.259431	1.11995e-15	-0.264738	2.77148e-16	7.8916e-14	2.51743e-14	FDA	std-of-care		inducer of DNA damage
chlorambucil	0.845524	0.532292	-0.253793	8.47973e-15	-0.251091	1.65668e-14	5.13495e-13	8.20811e-13	FDA	std-of-care		DNA alkylator
tanespimycin:gemcitabine (1:1 mol/mol)	0.966733	0.667971	-0.250348	1.47899e-14	-0.253646	6.48882e-15	8.06049e-13	3.53641e-13	probe	combination	HSP90AA1;CMPK1;RRM1;TYMS	inhibitor of HSP90;inhibitor of DNA replication; inhibitor of ribonucleotide reductase, thymidylate synthetase, and cytidine monophosphate (UMP-CMP) kinase
etoposide	0.878972	0.570696	-0.246172	2.32913e-14	-0.25381	3.38819e-15	1.15398e-12	2.05174e-13	FDA	pilot-set;std-of-care	TOP2A	inhibitor of topoisomerase II
narciclasine	0.909002	0.744543	-0.240519	2.45601e-13	-0.196883	2.47182e-09	1.11544e-11	3.54511e-08	probe	pilot-set	RHOA	activates cellular activity of RhoA; modulator of Rho/Rho kinase/LIM kinase/cofilin signaling
gemcitabine	0.983604	0.674798	-0.239969	9.06779e-13	-0.244938	2.95337e-13	3.08872e-11	1.23815e-11	FDA	pilot-set;std-of-care	CMPK1;RRM1;TYMS	inhibitor of DNA replication; inhibitor of ribonucleotide reductase, thymidylate synthetase, and cytidine monophosphate (UMP-CMP) kinase
HLI 373	0.644755	0.527614	-0.237807	3.9762e-13	-0.222273	1.29062e-11	1.66695e-11	3.70205e-10	probe	pilot-set	MDM2	inhibitor of MDM2
cabozantinib	0.998084	0.564242	-0.23183	2.38461e-12	-0.225018	1.05765e-11	6.49806e-11	3.20232e-10	FDA	CTEP;kinome	FLT3;KDR;MET;RET	inhibitor of c-MET, VEGFR2/3, and RET
omacetaxine mepesuccinate	0.974622	0.766696	-0.231718	6.50771e-10	-0.207984	3.20578e-08	8.0829e-09	3.27311e-07	FDA	lit-search		inhibitor of protein translation by preventing protein elongation
LY-2183240	0.734462	0.572318	-0.231061	1.09267e-12	-0.204045	3.68535e-10	3.50297e-11	6.92591e-09	probe	pilot-set	FAAH	inhibitor of fatty acid amide hydrolase; inhibitor of anandamide uptake
crizotinib:PLX-4032 (2:1 mol/mol)	0.879512	0.58878	-0.230414	1.76946e-12	-0.18065	3.8123e-08	5.35754e-11	3.58225e-07	probe	combination	ALK;MET;BRAF	inhibitor of c-MET and ALK;inhibitor of BRAF
SNX-2112	0.877121	0.692328	-0.229748	7.00093e-13	-0.191217	2.67735e-09	2.72536e-11	3.74142e-08	probe	pilot-set	HSP90AA1;HSP90B1	inhibitor of HSP90alpha and HSP90beta
vincristine	0.995437	0.751133	-0.227637	8.50923e-13	-0.207885	7.15198e-11	3.08872e-11	1.6241e-09	FDA	std-of-care		inhibitor of mictrotubule assembly
docetaxel:tanespimycin (2:1 mol/mol)	0.992094	0.799135	-0.225627	2.32002e-12	-0.194314	1.7466e-09	6.49806e-11	2.71971e-08	probe	combination	HSP90AA1	inhibitor of microtubule assembly;inhibitor of HSP90
topotecan	0.936751	0.698141	-0.224604	2.56692e-12	-0.215983	1.76447e-11	6.66177e-11	4.80818e-10	FDA	std-of-care	TOP1	inhibitor of topoisomerase I
tipifarnib-P2	0.867552	0.572216	-0.223307	3.97952e-07	-0.251281	1.03458e-08	2.19075e-06	1.31127e-07	probe	pilot-set	FNTA	inhibitor of farnesyltransferase
COL-3	0.722536	0.568015	-0.222621	4.75962e-09	-0.198717	1.85824e-07	4.89433e-08	1.51155e-06	clinical	outreach		analog of tetracycline
triazolothiadiazine	0.934257	0.670176	-0.222266	4.96623e-12	-0.180852	2.20061e-08	1.23027e-10	2.41607e-07	probe	pilot-set	PDE4A;PDE4B;PDE4D	inhibitor of phosphdiesterase 4A/B/D
KW-2449	0.883012	0.5632	-0.219879	1.17549e-11	-0.22429	4.4278e-12	2.56257e-10	1.50822e-10	clinical	kinome	AURKA;FLT3	inhibitor of FLT3 and AURKA
SNX-2112:bortezomib (250:1 mol/mol)	0.93129	0.684781	-0.219412	1.11943e-11	-0.188419	6.17192e-09	2.54204e-10	8.20414e-08	probe	combination	HSP90AA1;HSP90B1;PSMB1;PSMB2;PSMB5;PSMD1;PSMD2	inhibitor of HSP90alpha and HSP90beta;inhibitor of 26S proteasome
BRD-A94377914	0.743888	0.552066	-0.218932	1.185e-06	-0.215671	1.71846e-06	5.92501e-06	1.02408e-05	probe	chromatin;outreach	HDAC1;HDAC2;HDAC3;HDAC6;HDAC8	inhibitor of HDAC1, HDAC2, HDAC3, HDAC6, and HDAC8
mitomycin	0.889952	0.622539	-0.218384	1.75574e-11	-0.224294	4.78751e-12	3.6803e-10	1.53482e-10	FDA	pilot-set;std-of-care		DNA crosslinker
barasertib	0.96635	0.534512	-0.216165	3.52966e-11	-0.247981	2.40736e-14	6.87023e-10	1.09334e-12	clinical	kinome	AURKB	inhibitor of aurora kinase B
oxaliplatin	0.72548	0.515763	-0.216119	3.93047e-11	-0.21538	4.5938e-11	7.38657e-10	1.13801e-09	FDA	std-of-care		DNA alkylator; organoplatinum reagent
CHM-1	0.756066	0.592946	-0.214614	3.33326e-11	-0.204045	3.0295e-10	6.72824e-10	6.1151e-09	probe	pilot-set		inhibitor of tubulin polymerization
Merck60	0.829957	0.55543	-0.213167	4.64941e-11	-0.224149	4.22322e-12	8.17396e-10	1.50822e-10	probe	chromatin;pilot-set	HDAC1;HDAC2	inhibitor of HDAC1 and HDAC2
docetaxel	0.995994	0.777418	-0.212678	9.30554e-06	-0.187977	9.31175e-05	3.69818e-05	0.000319176	FDA	std-of-care		inhibitor of microtubule assembly
parbendazole	0.902868	0.669464	-0.212125	4.27087e-11	-0.192499	2.34433e-09	7.75875e-10	3.45314e-08	probe	pilot-set		inhibitor of microtubule assembly
AT13387	0.951716	0.714753	-0.211173	5.9448e-06	-0.193689	3.38636e-05	2.49224e-05	0.000131826	clinical	CTEP	HSP90AA1	inhibitor of HSP90
BRD-K34222889	0.801331	0.617228	-0.211102	8.27607e-11	-0.194997	2.10112e-09	1.40952e-09	3.18086e-08	probe	outreach		analog of the natural product piperlongumine
axitinib	0.992784	0.556779	-0.210672	8.84627e-11	-0.185641	1.19641e-08	1.46097e-09	1.44898e-07	FDA	kinome	FLT1;FLT3;KDR;KIT;PDGFRA;PDGFRB	inhibitor of VEGFRs, c-KIT, and PDGFR alpha and beta
PF-184	0.723209	0.559255	-0.208855	2.18189e-10	-0.194268	3.73301e-09	3.39752e-09	5.08623e-08	probe	kinome	IKBKB	inhibitor of IKK-2
ciclopirox	0.780314	0.588267	-0.208259	1.19043e-10	-0.211487	6.04257e-11	1.90819e-09	1.43183e-09	FDA	lit-search	RRM1	substituted pyridone antimycotic; inhibitor of the iron-dependent enzyme ribonucleotide reductase
NVP-BSK805	0.762733	0.575973	-0.206575	2.58023e-10	-0.202109	6.30925e-10	3.80061e-09	1.04198e-08	probe	kinome	JAK2	inhibitor of Janus kinase 2
GSK461364	0.992401	0.763925	-0.206219	4.52481e-10	-0.186403	1.86227e-08	6.01469e-09	2.11445e-07	clinical	kinome	PLK1	inhibitor of polo-like kinase 1 (PLK1)
PL-DI	0.837194	0.629899	-0.205528	3.80388e-10	-0.184011	2.21658e-08	5.31567e-09	2.41607e-07	probe	pilot-set		dimer of piperlongumine; inducer of ROS
PF-3758309	0.978392	0.712147	-0.204822	9.093e-06	-0.214037	3.45084e-06	3.67088e-05	1.88071e-05	probe	kinome	PAK4	inhibitor of serine/threonine p21-activating kinase 4
PHA-793887	0.949339	0.597847	-0.204636	2.30451e-10	-0.203091	3.16124e-10	3.48877e-09	6.15313e-09	clinical	chromatin;kinome	CDK1;CDK2;CDK4;CDK5;CDK7;CDK9	inhibitor of cyclin-dependent kinases
curcumin	0.740025	0.60046	-0.203658	3.49765e-10	-0.16154	7.13715e-07	5.01637e-09	4.86218e-06	clinical	pilot-set		natural product; modulator of ROS; modulator of NF-kappa-B signaling
cucurbitacin I	0.940784	0.700241	-0.203446	7.46138e-10	-0.20511	5.38517e-10	9.03656e-09	9.46748e-09	probe	chromatin;outreach		natural product; modulator of NFKB1 and STAT3 signaling
fluorouracil	0.738686	0.541445	-0.202829	4.04698e-10	-0.197618	1.14117e-09	5.51401e-09	1.82923e-08	FDA	std-of-care	TYMS	pyrimidine analog; inhibitor of thymidylate synthase
GSK-3 inhibitor IX	0.817857	0.584511	-0.200914	1.09658e-09	-0.189109	1.00561e-08	1.27157e-08	1.30489e-07	probe	kinome		inhibitor of JAK/STAT signaling
bortezomib	0.731327	0.604455	-0.200899	8.01016e-10	-0.175245	8.95538e-08	9.49029e-09	7.87207e-07	FDA	CTEP;pilot-set;std-of-care	PSMB1;PSMB2;PSMB5;PSMD1;PSMD2	inhibitor of 26S proteasome
serdemetan	0.765772	0.531268	-0.200236	3.64833e-09	-0.21404	2.69362e-10	3.82373e-08	5.64623e-09	clinical	pilot-set	MDM2	inhibitor of MDM2
MLN2238	0.888572	0.698776	-0.199606	6.52564e-10	-0.146748	6.18104e-06	8.0829e-09	3.03483e-05	clinical	pilot-set	PSMB5	inhibitor of 20S proteasome at the chymotrypsin-like proteolytic (beta-5) site
PX-12	0.66415	0.531131	-0.198962	1.63021e-09	-0.183587	2.75342e-08	1.85097e-08	2.94238e-07	clinical	pilot-set	TXN	inhibitor of thioredoxin-1
SB-743921	0.996383	0.807724	-0.198515	5.83288e-10	-0.157202	1.02299e-06	7.56885e-09	6.63727e-06	clinical	lit-search	KIF11	inhibitor of kinesin 11
pevonedistat	0.87207	0.595508	-0.198224	2.60919e-09	-0.174838	1.60408e-07	2.84089e-08	1.34496e-06	clinical	pilot-set	NAE1	inhibitor of Nedd-8 activating enzyme
CHIR-99021	0.681239	0.518973	-0.196498	2.65845e-09	-0.186633	1.63143e-08	2.84089e-08	1.89177e-07	probe	kinome;pilot-set	GSK3B	inhibitor of GSK3 beta
SN-38	0.951856	0.628259	-0.196066	2.99084e-08	-0.186609	1.3661e-07	2.46971e-07	1.16332e-06	probe	pilot-set	TOP1	metabolite of irinotecan; inhibitor of topoisomerase I
bleomycin A2	0.887613	0.579063	-0.194772	5.92417e-09	-0.159199	2.12892e-06	5.76548e-08	1.22133e-05	FDA	std-of-care		inducer of DNA damage
BI-2536	0.99722	0.767743	-0.192265	2.40608e-09	-0.168174	1.90548e-07	2.67615e-08	1.52719e-06	clinical	kinome;pilot-set	PLK1	inhibitor of polo-like kinase 1 (PLK1)
BRD-K66532283	0.821662	0.535195	-0.191943	1.04696e-08	-0.168112	5.6928e-07	9.8378e-08	4.19267e-06	probe	chromatin;outreach	HDAC1;HDAC2	inhibitor of HDAC1 and HDAC2
serdemetan:SCH-529074 (1:1 mol/mol)	0.998583	0.554081	-0.191231	6.1982e-09	-0.181855	3.36262e-08	5.92635e-08	3.33205e-07	probe	combination	MDM2;TP53	inhibitor of MDM2;activator of mutant p53
RAF265	0.94297	0.596481	-0.190749	2.32591e-07	-0.194929	1.24525e-07	1.39299e-06	1.07724e-06	clinical	kinome	BRAF;KDR	ihibitor of VEGFR2 and BRAF
NSC632839	0.873423	0.582871	-0.189893	4.85471e-09	-0.162117	6.24296e-07	4.89966e-08	4.53655e-06	probe	pilot-set	USP13;USP5	inhibitor of ubiquitin isopeptidase
decitabine	0.931003	0.521022	-0.189355	4.98467e-09	-0.215322	2.59826e-11	4.93935e-08	6.74311e-10	FDA	chromatin;CTEP;std-of-care	DNMT1	inhibitor of DNA methyltransferase
necrosulfonamide	0.798476	0.582223	-0.188147	1.83558e-06	-0.142683	0.000313326	8.77537e-06	0.000987068	probe	lit-search		inhibitor of downstream signaling of RIP3 associated with MLKL
Ki8751	0.987183	0.514841	-0.187044	1.48822e-08	-0.204283	5.80468e-10	1.36015e-07	9.8861e-09	probe	kinome	KDR;KIT;PDGFRA	inhibitor of VEGFR2, c-KIT, and PDGFRA
dabrafenib	0.980581	0.52121	-0.186087	7.14941e-05	-0.136114	0.00381744	0.000227861	0.00845733	clinical	CTEP;kinome	BRAF	inhibitor of BRAF
paclitaxel	0.995997	0.757986	-0.184318	1.69498e-08	-0.170016	2.03488e-07	1.48994e-07	1.60726e-06	FDA	std-of-care		inhibitor of microtubule assembly
CCT036477	0.724605	0.509018	-0.184072	1.74094e-08	-0.148635	5.7003e-06	1.50605e-07	2.85015e-05	probe	pilot-set		inhibitor of WNT signaling by blocking beta-catenin transcription
YK 4-279	0.705176	0.567435	-0.183652	1.68907e-08	-0.143891	1.05718e-05	1.48994e-07	4.68426e-05	probe	chromatin;pilot-set	DHX9;ERG;ETV1	inhibitor of RNA helicase A (RHA) binding to EWS-FLI1; inhibitor of ERG and ETV1 activity
BRD-K61166597	0.843745	0.555208	-0.183576	5.69441e-08	-0.186887	3.24308e-08	4.19386e-07	3.27311e-07	probe	chromatin;outreach		inhibitor of HDAC1 and HDAC2
PRIMA-1	0.860523	0.562875	-0.182931	5.51497e-08	-0.167651	6.58782e-07	4.18986e-07	4.66281e-06	probe	pilot-set	TP53	re-activator of the pro-apoptotic activity of mutant p53
foretinib	1	0.642296	-0.182782	2.12097e-08	-0.158972	1.1622e-06	1.80614e-07	7.36508e-06	clinical	kinome	KDR;MET	inhibitor of MET and VEGFR2
neopeltolide	0.940494	0.685018	-0.182714	0.00524615	-0.172446	0.0084838	0.011082	0.0166319	probe	pilot-set		inhibitor of cellular respiration
piperlongumine:MST-312 (1:1 mol/mol)	0.726706	0.572643	-0.18261	1.21502e-07	-0.154579	7.88901e-06	8.39097e-07	3.7387e-05	probe	combination	TERT	natural product; modulator of ROS levels;inhibitor of telomerase reverse transcriptase
sirolimus:bortezomib (250:1 mol/mol)	0.938103	0.660089	-0.182487	1.49741e-08	-0.178396	3.15079e-08	1.36015e-07	3.27311e-07	probe	combination	MTOR;PSMB1;PSMB2;PSMB5;PSMD1;PSMD2	inhibitor of mTOR;inhibitor of 26S proteasome
vorinostat:navitoclax (4:1 mol/mol)	0.927816	0.59964	-0.181689	9.45478e-08	-0.151561	8.97527e-06	6.78007e-07	4.11052e-05	probe	combination	HDAC1;HDAC2;HDAC3;HDAC6;HDAC8;BCL2;BCL2L1;BCL2L2	inhibitor of HDAC1, HDAC2, HDAC3, HDAC6, and HDAC8;inhibitor of BCL2, BCL-xL, and BCL-W
tubastatin A	0.761483	0.510435	-0.181356	6.78897e-05	-0.194513	1.88567e-05	0.000218934	7.72701e-05	probe	chromatin;pilot-set	HDAC6	inhibitor of tubulin deacetylase activity of HDAC6
KX2-391	0.962098	0.693541	-0.181261	3.60596e-08	-0.163622	6.85975e-07	2.89007e-07	4.79303e-06	clinical	kinome	SRC	peptide mimetic; inhibitor of SRC activity in cells
piperlongumine	0.766076	0.567127	-0.181141	2.61104e-08	-0.150643	3.89991e-06	2.18926e-07	2.06479e-05	probe	pilot-set		natural product; modulator of ROS levels
sotrastaurin	0.709517	0.508215	-0.181122	2.45918e-06	-0.205128	8.8581e-08	1.12626e-05	7.87207e-07	clinical	kinome	PRKCB	inhibitor of protein kinase C beta
BRD-K70511574	0.808425	0.622624	-0.178754	4.64266e-08	-0.161814	7.83933e-07	3.66703e-07	5.27461e-06	probe	kinome	PLK1	inhibitor of polo-like kinase 1 (PLK1)
GSK525762A	0.787066	0.550939	-0.178633	3.28248e-08	-0.183571	1.33907e-08	2.67008e-07	1.5865e-07	probe	chromatin;lit-search	BRD2;BRD3;BRD4	inhibitor of bromodomain (BRD) and extra-C terminal domain (BET) proteins
entinostat	0.898176	0.611013	-0.177938	5.53523e-08	-0.166691	3.68134e-07	4.18986e-07	2.86619e-06	clinical	chromatin;CTEP;outreach	HDAC1;HDAC2;HDAC3;HDAC6;HDAC8	inhibitor of HDAC1, HDAC2, HDAC3, HDAC6, and HDAC8
indisulam	0.765755	0.535127	-0.177728	1.31505e-07	-0.164579	1.05694e-06	8.74027e-07	6.77688e-06	clinical	chromatin;pilot-set	CA9	inhibitor of carbonic anhydrase isoform IX
crizotinib	0.863047	0.611286	-0.177688	5.68635e-08	-0.180317	3.58731e-08	4.19386e-07	3.42997e-07	FDA	kinome;std-of-care	ALK;MET	inhibitor of c-MET and ALK
SB-225002	0.752545	0.571806	-0.175538	5.33062e-08	-0.148786	4.21154e-06	4.15027e-07	2.20701e-05	probe	pilot-set	CXCR2	inhibitor of chemokine receptor 2
dinaciclib	0.998668	0.836976	-0.175378	0.000161771	-0.139928	0.00268926	0.000466482	0.00624423	clinical	chromatin;CTEP;kinome	CDK1;CDK2;CDK5;CDK9	inhibitor of cyclin-dependent kinases
dacarbazine	0.73857	0.513543	-0.17424	9.81555e-08	-0.208112	1.68546e-10	6.94737e-07	3.67431e-09	FDA	std-of-care		DNA alkylator
BIX-01294	0.710043	0.54416	-0.173914	1.21631e-07	-0.158552	1.45482e-06	8.39097e-07	8.90873e-06	probe	chromatin;pilot-set	EHMT2	inhibitor of G9a histone methyltransferase
BRD-K88742110	0.632119	0.505364	-0.173192	1.3313e-07	-0.145834	9.36186e-06	8.74164e-07	4.2167e-05	probe	chromatin;outreach	HDAC8	inhibitor of HDAC8
AZD7762	0.998576	0.717288	-0.173036	8.53194e-08	-0.159462	8.23637e-07	6.19988e-07	5.47417e-06	clinical	kinome	CHEK1;CHEK2	inhibitor of checkpoint kinases 1 and 2
selumetinib:decitabine (4:1 mol/mol)	0.940337	0.604899	-0.17244	3.2479e-07	-0.192731	1.06226e-08	1.82485e-06	1.31575e-07	probe	combination	MAP2K1;MAP2K2;DNMT1	inhibitor of MEK1 and MEK2;inhibitor of DNA methyltransferase
3-Cl-AHPC	0.81044	0.617621	-0.171788	1.23636e-07	-0.157799	1.22411e-06	8.4227e-07	7.58112e-06	probe	outreach	NR0B2	binder of nuclear receptor SHP
rigosertib	0.925371	0.690696	-0.171401	2.64389e-07	-0.148655	8.35615e-06	1.53289e-06	3.92595e-05	clinical	kinome	PIK3CA;PIK3CB;PLK1	inhibitor of polo-like kinase 1; inhibitor of PI3K catalytic subunits alpha and beta
MST-312	0.759082	0.588831	-0.17121	1.54299e-07	-0.139081	2.12049e-05	9.77828e-07	8.6244e-05	probe	chromatin;pilot-set	TERT	inhibitor of telomerase reverse transcriptase
CR-1-31B	0.997302	0.796509	-0.170635	1.43708e-07	-0.132874	4.41968e-05	9.21424e-07	0.000168442	probe	pilot-set	EIF4A2;EIF4E;EIF4G1	silvestrol analog; inhibits translation by modulating the eIF4F complex
obatoclax	0.890297	0.708959	-0.170626	1.4174e-07	-0.169705	1.6576e-07	9.19626e-07	1.36878e-06	clinical	CTEP	BCL2;BCL2L1;MCL1	inhibitor of MCL1, BCL2, and BCL-xL
AZD8055	0.96094	0.716571	-0.169797	1.28121e-07	-0.157471	9.92727e-07	8.62049e-07	6.51851e-06	clinical	kinome	MTOR	inhibitor of mTOR
decitabine:navitoclax (2:1 mol/mol)	0.9459	0.573138	-0.169758	2.12423e-07	-0.175934	7.45682e-08	1.31111e-06	6.77328e-07	probe	combination	DNMT1;BCL2;BCL2L1;BCL2L2	inhibitor of DNA methyltransferase;inhibitor of BCL2, BCL-xL, and BCL-W
PRIMA-1-Met	0.90601	0.50398	-0.16924	0.000315582	-0.124294	0.00837333	0.000855682	0.0164746	probe	pilot-set	TP53	re-activator of the pro-apoptotic activity of mutant p53
alvocidib	0.904323	0.735807	-0.169073	0.000296152	-0.14883	0.00147199	0.000811069	0.00376636	clinical	CTEP;kinome	CDK1;CDK2;CDK4;CDK6	inhibitor of cyclin-dependent kinases
olaparib	0.758611	0.529014	-0.169012	2.16513e-07	-0.161827	7.00729e-07	1.31111e-06	4.83414e-06	clinical	chromatin;pilot-set	PARP1;PARP2	inhibitor of poly (ADP-ribose) polymerase 1 and 2
vorinostat	0.831802	0.593322	-0.168531	3.02271e-07	-0.153042	3.39489e-06	1.71601e-06	1.86891e-05	FDA	chromatin;CTEP;pilot-set;std-of-care	HDAC1;HDAC2;HDAC3;HDAC6;HDAC8	inhibitor of HDAC1, HDAC2, HDAC3, HDAC6, and HDAC8
LBH-589	0.987685	0.821891	-0.167958	2.16031e-07	-0.143963	9.17475e-06	1.31111e-06	4.16687e-05	clinical	chromatin;outreach	HDAC1;HDAC2;HDAC3;HDAC6;HDAC8	inhibitor of HDAC1, HDAC2, HDAC3, HDAC6, and HDAC8
ISOX:bortezomib (250:1 mol/mol)	0.759499	0.596635	-0.167952	4.88574e-07	-0.150264	6.97423e-06	2.66273e-06	3.36368e-05	probe	combination	HDAC6;PSMB1;PSMB2;PSMB5;PSMD1;PSMD2	inhibitor of HDAC6;inhibitor of 26S proteasome
bendamustine	0.636388	0.505278	-0.166517	1.51542e-06	-0.162884	2.56576e-06	7.30887e-06	1.44159e-05	FDA	std-of-care		DNA alkylator
FQI-2	0.75427	0.595234	-0.166309	2.53401e-07	-0.161633	5.49256e-07	1.48499e-06	4.10061e-06	probe	chromatin;pilot-set		inhibitor of LSF1-mediated transcription
SR-II-138A	0.959639	0.748664	-0.166232	2.35271e-07	-0.136349	2.33635e-05	1.39372e-06	9.36256e-05	probe	pilot-set	EIF4A2;EIF4E;EIF4G1	silvestrol analog; inhibits translation by modulating the eIF4F complex
decitabine:carboplatin (1:1 mol/mol)	0.902404	0.518444	-0.165668	3.87388e-07	-0.202151	5.16164e-10	2.15435e-06	9.37698e-09	probe	combination	DNMT1	inhibitor of DNA methyltransferase;inducer of DNA damage
leptomycin B	0.997042	0.884618	-0.165658	2.14929e-07	-0.124191	0.000106215	1.31111e-06	0.000357328	probe	lit-search	XPO1	inhibitor of exportin 1
ouabain	0.975486	0.817581	-0.165233	2.90587e-07	-0.120267	0.000198155	1.66705e-06	0.000639021	probe	lit-search	ATP1A1;ATP1A2;ATP1A3;ATP1A4;ATP1B1;ATP1B2;ATP1B3;ATP1B4	cardiac glycoside; inhibitor of the Na+/K+-ATPase
alisertib	0.913831	0.583076	-0.163799	5.32281e-07	-0.177005	5.80074e-08	2.87221e-06	5.35831e-07	clinical	CTEP;kinome	AURKA;AURKB	inhibitor of aurora kinases A and B
methylstat	0.893446	0.568562	-0.163647	2.22772e-05	-0.152108	8.21399e-05	8.14835e-05	0.000286963	probe	chromatin;lit-search;outreach	KDM3A;KDM4A;KDM4B;KDM4C;KDM4D	inhibitor of lysine specific demethylases
navitoclax:MST-312 (1:1 mol/mol)	0.921638	0.605787	-0.163566	8.66883e-07	-0.132493	7.01649e-05	4.45709e-06	0.000248311	probe	combination	BCL2;BCL2L1;BCL2L2;TERT	inhibitor of BCL2, BCL-xL, and BCL-W;inhibitor of telomerase reverse transcriptase
NSC95397	0.875523	0.523942	-0.163274	2.83231e-06	-0.166793	1.71008e-06	1.28634e-05	1.02408e-05	probe	pilot-set	CDC25A;CDC25B;CDC25C	inhibitor of cell division cycle 25 phosphatase (CDC25)
navitoclax:pluripotin (1:1 mol/mol)	0.996011	0.68906	-0.1617	8.20586e-07	-0.159206	1.21373e-06	4.30019e-06	7.58112e-06	probe	combination	BCL2;BCL2L1;BCL2L2;MAPK1;RASAL1	inhibitor of BCL2, BCL-xL, and BCL-W;promoter of embryonic stem cell self-renewal; inhibitor of Ras-GAP and ERK
carboplatin	0.68739	0.49896	-0.16143	7.06757e-07	-0.136286	2.92765e-05	3.7763e-06	0.000115621	FDA	std-of-care		inducer of DNA damage
KU 0060648	0.797547	0.601843	-0.161414	7.6938e-07	-0.152323	3.14382e-06	4.07099e-06	1.74835e-05	probe	kinome;pilot-set	PRKDC	inhibitor of DNA-dependent protein kinase
nakiterpiosin	0.77457	0.621958	-0.161384	8.39182e-07	-0.150743	4.27955e-06	4.35575e-06	2.22129e-05	probe	pilot-set		natural product; inhibitor of microtubule assembly
BMS-345541	0.670775	0.587584	-0.161152	1.01185e-06	-0.118394	0.000342073	5.15384e-06	0.00105926	probe	kinome	IKBKB	inhibitor of IKK-2
tivantinib	0.766875	0.619312	-0.16028	0.000625509	-0.164552	0.000443574	0.00163111	0.00134304	clinical	CTEP;kinome	MET	inhibitor of MET; inhibitor of microtubule assembly
SNS-032	0.899576	0.682879	-0.160223	2.17859e-06	-0.138194	4.54036e-05	1.01482e-05	0.000170131	clinical	chromatin;kinome;lit-search	CDK16;CDK17;CDK2;CDK7;CDK9;CDKL5	inhibitor of cyclin-dependent kinases
Compound 23 citrate	0.717761	0.545099	-0.159084	1.94651e-06	-0.134892	5.6274e-05	9.22478e-06	0.000205834	probe	pilot-set		analog of natural product cortistatin
NVP-231	0.786923	0.578756	-0.158353	1.28018e-06	-0.163894	5.31595e-07	6.34272e-06	4.02388e-06	probe	kinome	CERK	inhibitor of ceramide kinase
BRD-K66453893	0.705764	0.570372	-0.158296	1.37964e-06	-0.14718	7.29151e-06	6.77392e-06	3.48585e-05	GE-active	DOS;profiling		product of diversity oriented synthesis
sunitinib	0.979464	0.599845	-0.157864	1.39977e-06	-0.16601	3.8255e-07	6.8114e-06	2.93647e-06	FDA	CTEP;kinome	FLT1;FLT3;KDR;KIT;PDGFRA;PDGFRB	inhibitor of VEGFRs, c-KIT, and PDGFR alpha and beta
apicidin	0.910167	0.657152	-0.157486	1.11378e-06	-0.153094	2.21295e-06	5.62049e-06	1.25631e-05	probe	chromatin;outreach	HDAC1;HDAC2;HDAC3;HDAC6;HDAC8	inhibitor of HDAC1, HDAC2, HDAC3, HDAC6, and HDAC8
BRD1812	0.688804	0.558145	-0.155592	2.40639e-06	-0.146948	8.54925e-06	1.11142e-05	3.98234e-05	probe	pilot-set		screening hit
erastin	0.846248	0.568186	-0.154621	2.0836e-06	-0.143131	1.14029e-05	9.78933e-06	4.97168e-05	probe	pilot-set	SLC7A11;VDAC1;VDAC2	modulator of voltage-dependent anion channels; inhibitor of solute carrier SLC7A11
AZ-3146	0.722211	0.522457	-0.154227	3.34799e-06	-0.143909	1.46523e-05	1.48346e-05	6.28779e-05	probe	lit-search	TTK	inhibitor of TTK protein kinase
Compound 7d-cis	0.744075	0.533966	-0.154153	1.33252e-05	-0.151756	1.8175e-05	5.07847e-05	7.56136e-05	probe	pilot-set	XPO1	inhibitor of CRM1-mediated nucleocytoplasmic transport
momelotinib	0.797025	0.581061	-0.153684	4.59724e-06	-0.149211	8.68865e-06	1.97283e-05	4.01298e-05	clinical	kinome	JAK1;JAK2	inhibitor of Janus kinases 1 and 2
GDC-0879	0.750213	0.500258	-0.153582	3.29236e-06	-0.123563	0.000188045	1.47077e-05	0.000610026	probe	kinome	BRAF	inhibitor of BRAF
B02	0.691803	0.55374	-0.152829	4.26824e-06	-0.11379	0.000639328	1.84618e-05	0.00186328	probe	chromatin;pilot-set	RAD51	inhibitor of RAD51
JQ-1:UNC0638 (2:1 mol/mol)	0.860059	0.604182	-0.1522	9.06449e-06	-0.139906	4.57891e-05	3.67088e-05	0.000170131	probe	combination	BRDT;EHMT1;EHMT2	inhibitor of bromodomain (BRD) and extra-C terminal domain (BET) proteins;inhibitor of EHMT2 and GLP methyltransferase
MGCD-265	0.996554	0.537654	-0.150362	4.06691e-06	-0.143511	1.10392e-05	1.78747e-05	4.8519e-05	clinical	kinome	FLT1;FLT3;KDR;MET	inhibitor of c-MET and VEGFRs
CD-437	0.808261	0.60811	-0.150164	5.12756e-06	-0.142298	1.5736e-05	2.16629e-05	6.64814e-05	probe	chromatin;pilot-set	RARG	agonist of retinoic acid receptor gamma
JQ-1:vorinostat (2:1 mol/mol)	0.945046	0.645677	-0.149906	6.83285e-06	-0.144008	1.56092e-05	2.79993e-05	6.64611e-05	probe	combination	BRDT;HDAC1;HDAC2;HDAC3;HDAC6;HDAC8	inhibitor of bromodomain (BRD) and extra-C terminal domain (BET) proteins;inhibitor of HDAC1, HDAC2, HDAC3, HDAC6, and HDAC8
RITA	0.955599	0.545646	-0.149289	6.03532e-06	-0.120475	0.000267839	2.51088e-05	0.00085364	probe	pilot-set	MDM2;TP53	inhibitor of p53-MDM2 interaction
Bax channel blocker	0.658211	0.528262	-0.149145	1.7579e-05	-0.108025	0.00192534	6.56202e-05	0.00476958	probe	pilot-set	BAX	inhibitor of BAX-mediated mitochondrial cytochrome c release
I-BET151	0.885109	0.599384	-0.148748	4.23614e-06	-0.146782	5.67898e-06	1.84618e-05	2.85015e-05	probe	chromatin;lit-search	BRD2;BRD3;BRD4	inhibitor of bromodomain (BRD) and extra-C terminal domain (BET) proteins
selumetinib:JQ-1 (4:1 mol/mol)	0.996776	0.68376	-0.148652	6.77429e-06	-0.152434	3.90227e-06	2.79696e-05	2.06479e-05	probe	combination	MAP2K1;MAP2K2;BRDT	inhibitor of MEK1 and MEK2;inhibitor of bromodomain (BRD) and extra-C terminal domain (BET) proteins
pluripotin	0.99261	0.677556	-0.147484	5.00042e-06	-0.177705	3.50836e-08	2.12909e-05	3.41439e-07	probe	pilot-set	MAPK1;RASAL1	promoter of embryonic stem cell self-renewal; inhibitor of Ras-GAP and ERK
AZD4547	0.963772	0.561868	-0.146268	2.33316e-05	-0.084098	0.0153724	8.47714e-05	0.0285938	clinical	lit-search	FGFR1;FGFR2;FGFR3	inhibitor of fibroblast growth factor receptors
ML320	0.703804	0.506132	-0.146231	1.20075e-05	-0.128563	0.00012113	4.60849e-05	0.000405006	probe	MLPCN;outreach	GSK3B	inhibitor of GSK3 beta
BRD-K27188169:navitoclax (2:1 mol/mol)	0.858283	0.512621	-0.145811	0.00209267	-0.150733	0.00146365	0.00479204	0.00376269	probe	combination	BCL2;BCL2L1;BCL2L2	stapled helical peptide;inhibitor of BCL2, BCL-xL, and BCL-W
pazopanib	0.98886	0.546226	-0.145158	9.53139e-06	-0.15196	3.52844e-06	3.71043e-05	1.90396e-05	FDA	CTEP;kinome;std-of-care	FLT1;FLT3;KDR;KIT;PDGFRB	inhibitor of VEGFRs, c-KIT, and PDGFRB
pifithrin-mu	0.723738	0.504715	-0.145158	1.03055e-05	-0.140988	1.84668e-05	3.98335e-05	7.62454e-05	probe	pilot-set	HSPA1A;HSPA1B;HSPA1L;TP53	inhibitor of p53 binding to mitochondria; inhibitor of HSP70
PF-573228	0.83634	0.564771	-0.144786	9.40415e-06	-0.131087	6.13936e-05	3.69818e-05	0.000221586	probe	kinome	PTK2	inhibitor of focal adhesion kinase
KU-0063794	0.804917	0.591905	-0.144228	9.43206e-06	-0.131562	5.40941e-05	3.69818e-05	0.000199198	probe	kinome	MTOR	inhibitor of mTOR
CIL70	0.681362	0.526299	-0.143864	0.00140776	-0.101767	0.0242713	0.00333579	0.0432282	probe	pilot-set		screening hit
NVP-BEZ235	0.939647	0.65944	-0.143812	0.000143808	-0.126028	0.000876719	0.000421372	0.00245032	clinical	kinome;outreach;pilot-set	MTOR;PIK3CA;PIK3CB;PIK3CD;PIK3CG	inhibitor of PI3K and mTOR kinase activity
alisertib:navitoclax (2:1 mol/mol)	0.940337	0.641852	-0.143583	2.45324e-05	-0.140959	3.45522e-05	8.85439e-05	0.000133553	probe	combination	AURKA;AURKB;BCL2;BCL2L1;BCL2L2	inhibitor of aurora kinases A and B;inhibitor of BCL2, BCL-xL, and BCL-W
OSI-930	0.728345	0.540523	-0.142889	8.33011e-05	-0.141111	0.000102237	0.000257949	0.000346083	clinical	kinome	KDR;KIT	inhibitor of c-KIT and VEGFR2
ML031	0.67002	0.531302	-0.142798	3.64436e-05	-0.127122	0.000240904	0.000124917	0.000772309	probe	pilot-set	S1PR2	inhibitor of sphingosine 1-phosphate receptor 2
isoliquiritigenin	0.663603	0.502768	-0.142274	0.0281985	-0.103329	0.111845	0.0495747	0.162548	probe	pilot-set		natural product
TG-101348	0.769983	0.597113	-0.141717	1.68746e-05	-0.130649	7.38281e-05	6.34253e-05	0.000259589	clinical	kinome;pilot-set	JAK2	inhibitor of Janus kinase 2
tipifarnib-P1	0.819722	0.527648	-0.14115	1.60792e-05	-0.156332	1.72872e-06	6.08551e-05	1.02408e-05	clinical	pilot-set	FNTA	inhibitor of farnesyltransferase
navitoclax:piperlongumine (1:1 mol/mol)	0.922359	0.579934	-0.140395	3.17581e-05	-0.117206	0.000524266	0.00011095	0.00156992	probe	combination	BCL2;BCL2L1;BCL2L2	inhibitor of BCL2, BCL-xL, and BCL-W;natural product; modulator of ROS levels
tivozanib	0.9744	0.541787	-0.140316	2.00463e-05	-0.163364	6.56935e-07	7.38192e-05	4.66281e-06	clinical	pilot-set	FLT1;FLT3;KDR	inhibitor of VEGFRs
selumetinib:piperlongumine (8:1 mol/mol)	0.902001	0.600118	-0.140252	2.4918e-05	-0.152701	4.34887e-06	8.93441e-05	2.23598e-05	probe	combination	MAP2K1;MAP2K2	inhibitor of MEK1 and MEK2;natural product; modulator of ROS levels
ML210	0.964489	0.652644	-0.139493	2.59328e-05	-0.125441	0.000157332	9.23751e-05	0.00051654	probe	pilot-set		selectively kills engineered cells expressing mutant HRAS
JQ-1	0.880243	0.616614	-0.139145	1.83931e-05	-0.132894	4.32594e-05	6.81922e-05	0.000166031	probe	chromatin;lit-search;pilot-set	BRDT	inhibitor of bromodomain (BRD) and extra-C terminal domain (BET) proteins
SU11274	0.764181	0.526521	-0.138315	2.85739e-05	-0.113547	0.000604084	0.000101122	0.0017796	probe	kinome	MET	inhibitor of MET
tigecycline	0.667886	0.514021	-0.138108	0.00218379	-0.143499	0.00144818	0.00497976	0.00374055	FDA	lit-search;outreach		analog of tetracycline
bardoxolone methyl	0.888514	0.713646	-0.137815	9.1149e-05	-0.108714	0.00206211	0.000275979	0.00503968	clinical	lit-search		electrophilic inducer of the NFE2L2-KEAP1 pathway
epigallocatechin-3-monogallate	0.794241	0.5215	-0.1368	7.03012e-05	-0.1552	6.29821e-06	0.000225377	3.06476e-05	probe	pilot-set		natural product
JQ-1:carboplatin (1:1 mol/mol)	0.844889	0.604763	-0.136559	4.72345e-05	-0.133541	6.94485e-05	0.000157931	0.000247382	probe	combination	BRDT	inhibitor of bromodomain (BRD) and extra-C terminal domain (BET) proteins;inducer of DNA damage
zebularine	0.74663	0.509376	-0.135937	2.98078e-05	-0.147769	5.56746e-06	0.000104808	2.83576e-05	probe	chromatin;pilot-set	DNMT1	inhibitor of DNA methyltransferases
BRD-K11533227	0.81058	0.516036	-0.135187	7.77061e-05	-0.0934046	0.00645876	0.00024339	0.0133077	probe	chromatin;outreach	HDAC1;HDAC2	inhibitor of HDAC1 and HDAC2
JQ-1:navitoclax (2:1 mol/mol)	0.921614	0.633314	-0.134833	3.33087e-05	-0.123497	0.000145953	0.000115626	0.000485027	probe	combination	BRDT;BCL2;BCL2L1;BCL2L2	inhibitor of bromodomain (BRD) and extra-C terminal domain (BET) proteins;inhibitor of BCL2, BCL-xL, and BCL-W
sirolimus	0.944267	0.617143	-0.134033	3.60715e-05	-0.118228	0.000272143	0.000124424	0.000862313	FDA	kinome	MTOR	inhibitor of mTOR
tandutinib	0.97844	0.546329	-0.133822	4.53299e-05	-0.155662	2.01686e-06	0.000153446	1.17131e-05	clinical	CTEP;kinome	FLT3;KIT	inhibitor of c-KIT and VEGFR3
UNC0638	0.685488	0.532395	-0.133127	4.9681e-05	-0.136216	3.29389e-05	0.000165098	0.000129149	probe	chromatin;lit-search;pilot-set	EHMT1;EHMT2	inhibitor of EHMT2 and GLP methyltransferase
AZD6482	0.749977	0.561936	-0.133117	4.19844e-05	-0.140193	1.58792e-05	0.000143009	6.65706e-05	clinical	kinome	PIK3CB;PIK3CD	inhibitor of PI3K catalytic subunits beta and delta
ELCPK	0.776646	0.564395	-0.132897	0.00513396	-0.129324	0.00647658	0.0109019	0.0133077	probe	pilot-set		screening hit
brefeldin A	0.926508	0.713286	-0.132884	7.54452e-05	-0.118538	0.000418954	0.000237674	0.00127559	probe	pilot-set	ARF1	modulator of ADP-ribosylation factor 1; inhibitor of protein translocation from ER to Golgi
carboplatin:UNC0638 (2:1 mol/mol)	0.715962	0.508181	-0.132792	8.46515e-05	-0.142052	2.58008e-05	0.00026065	0.000102638	probe	combination	EHMT1;EHMT2	inducer of DNA damage;inhibitor of EHMT2 and GLP methyltransferase
SMER-3	0.819647	0.650202	-0.13224	0.000172889	-0.121399	0.000570287	0.000493323	0.00168916	probe	lit-search	CUL1;SKP1	inhibitor of E3-ubiquitin ligase
isoevodiamine	0.724889	0.575085	-0.13214	5.39824e-05	-0.108436	0.000937603	0.000178305	0.00260711	probe	pilot-set		natural product
ceranib-2	0.968556	0.619175	-0.132134	4.61291e-05	-0.106043	0.0010956	0.000155187	0.00297067	probe	lit-search	ACER1;ACER2;ACER3;ASAH1;ASAH2;ASAH2B	inhibitor of ceramidase activity
fingolimod	0.735131	0.581744	-0.13165	6.37137e-05	-0.0904693	0.00611631	0.000207928	0.0127229	FDA	lit-search	S1PR1	inhibitor of sphingosine 1-phosphate receptor
masitinib	0.985677	0.544912	-0.131164	7.50542e-05	-0.15709	2.02024e-06	0.000237674	1.17131e-05	clinical	kinome	KIT;PDGFRA;PDGFRB	inhibitor of c-KIT, PDGFRA, and PDGFRB
triptolide	0.821409	0.593663	-0.130818	6.13076e-05	-0.0966296	0.00313161	0.000201281	0.00711136	clinical	pilot-set		natural product; inhibitor of RNA polymerase II
navitoclax:PLX-4032 (1:1 mol/mol)	0.927813	0.550393	-0.129707	8.03359e-05	-0.110849	0.000762147	0.000250189	0.00218616	probe	combination	BCL2;BCL2L1;BCL2L2;BRAF	inhibitor of BCL2, BCL-xL, and BCL-W;inhibitor of BRAF
SCH-529074	0.66318	0.570918	-0.129661	0.000178275	-0.0545644	0.116012	0.000503419	0.167266	probe	pilot-set	TP53	activator of mutant p53
DBeQ	0.706942	0.595491	-0.128767	8.9766e-05	-0.0853365	0.00960901	0.00027331	0.018505	probe	lit-search	VCP	inhibitor of p97 in cells
GW-405833	0.711857	0.545202	-0.12788	9.70064e-05	-0.111882	0.000656799	0.000292091	0.00190402	probe	pilot-set	CNR2	partial agonist of cannabinoid receptor 2
N9-isopropylolomoucine	0.999508	0.55917	-0.127858	0.000125315	-0.0928511	0.00543737	0.000373205	0.0114416	probe	chromatin;kinome;pilot-set	CCNB1;CDK1;CDK5;CDK5R1	inhibitor of CDK1/cyclin B and CDK5/p35 complexes
TPCA-1	0.730087	0.563371	-0.127802	8.74652e-05	-0.143802	9.91808e-06	0.000267801	4.43062e-05	probe	chromatin;outreach	IKBKB	inhibitor of IKK-2
STF-31	0.914419	0.618355	-0.127559	0.000128886	-0.118292	0.00038759	0.000381756	0.00118672	probe	lit-search;synthesis	NAMPT	inhibitor of nicotinamide phosphoribosyltransferase
BRD-A86708339	0.840357	0.656366	-0.127542	0.00706139	-0.134065	0.0046122	0.0143065	0.00989626	probe	outreach		screening hit
BRD-K27188169	0.694661	0.501317	-0.127174	0.00503357	-0.0215546	0.635842	0.010758	0.711765	probe	outreach		stapled helical peptide
fulvestrant	0.672613	0.514875	-0.12643	0.0566225	-0.0910575	0.170616	0.0915705	0.23422	FDA	std-of-care	ESR1;GPER1	antagonist of the estrogen receptor
SRT-1720	0.779631	0.50883	-0.126315	0.000202455	-0.122276	0.000322877	0.000565837	0.00101131	probe	chromatin;pilot-set	SIRT1	activator of sirtuin-1
MK-1775	0.909801	0.629882	-0.12626	0.000134073	-0.117932	0.000363699	0.000394972	0.00111986	clinical	CTEP;kinome;pilot-set	WEE1	inhibitor of WEE1
brivanib	0.646462	0.512074	-0.126245	0.000151368	-0.124788	0.000180586	0.000441151	0.000589338	clinical	lit-search	FLT1;KDR	inhibitor of VEGFR 1/2
BRD-K01737880	0.749222	0.532224	-0.126117	0.287694	-0.0866401	0.466094	0.375103	0.551022	probe	outreach		screening hit
CAY10618	0.893501	0.663566	-0.125467	0.000107378	-0.108761	0.000795825	0.000321543	0.00227081	probe	pilot-set	NAMPT	inhibitor of nicotinamide phosphoribosyltransferase
AA-COCF3	0.833103	0.581096	-0.125186	0.00015563	-0.102948	0.00189554	0.00045116	0.0047172	probe	pilot-set	FAAH;PLA2G4A;PLA2G4B;PLA2G4C;PLA2G4D	inhibitor of cytosolic phospholipase A2; inhibitor of fatty acid amide hydrolase
KPT185	0.990229	0.682581	-0.124126	0.00102397	-0.12648	0.000817986	0.00255342	0.00230986	probe	outreach	XPO1	inhibitor of exportin 1
WP1130	0.733273	0.609886	-0.123824	0.000186719	-0.107568	0.001184	0.000524546	0.00319444	probe	lit-search	UCHL5;USP14;USP5;USP9X	inhibitor of the deubiquitinase activity of USP9X, USP5, USP14, and UCH37
ISOX	0.776715	0.595439	-0.12351	0.000177263	-0.102079	0.00196797	0.000503169	0.00483129	probe	chromatin;pilot-set	HDAC6	inhibitor of HDAC6
FQI-1	0.704367	0.579012	-0.123413	0.0060224	-0.111157	0.0134361	0.0124344	0.0251637	probe	pilot-set		inhibitor of LSF1-mediated transcription
methotrexate	0.938383	0.71143	-0.122522	0.000234802	-0.129383	0.000101928	0.000652892	0.000346083	FDA	std-of-care	DHFR	inhibitor of dihydrofolate reductase
GDC-0941	0.867555	0.612515	-0.12222	0.000165686	-0.108839	0.000804218	0.000475257	0.00228281	clinical	kinome	PIK3CA;PIK3CB;PIK3CD;PIK3CG	inhibitor of PI3K kinase activity
MK-2206	0.83021	0.550495	-0.121961	0.00033466	-0.117421	0.000555609	0.000898472	0.00165468	clinical	chromatin;CTEP;kinome;pilot-set	AKT1	inhibitor of AKT1
SID 26681509	0.764239	0.553074	-0.121607	0.000425213	-0.101175	0.00340639	0.00113598	0.00767141	probe	pilot-set	CTSL1	inhibitor of cathepsin L
gossypol	0.67669	0.556233	-0.121046	0.000281662	-0.0999946	0.00273099	0.000775282	0.00630673	clinical	CTEP;pilot-set	BCL2;BCL2L1;LDHA;LDHB;LDHC	inhibitor of lactate dehydrogenase; inhibitor of BCL2 family members
QS-11	0.58533	0.496416	-0.12101	0.0601569	-0.068457	0.288839	0.0967125	0.373913	probe	pilot-set	ARFGAP1	inhibitor of GTPase activating protein of ARF 1 (ARFGAP1)
staurosporine	0.670154	0.514363	-0.120721	0.0618639	-0.062375	0.335948	0.0988735	0.426787	probe	lit-search		inhibitor of multiple kinases
avicin D	0.856811	0.665345	-0.11896	0.0126223	-0.0683071	0.153067	0.0238859	0.21281	probe	outreach		natural product
BRD-K80183349	0.673934	0.520373	-0.118934	0.000302199	-0.0949194	0.00397584	0.000823492	0.00870214	probe	chromatin;outreach	HDAC1;HDAC2	inhibitor of HDAC1 and HDAC2
ML311	0.748365	0.584408	-0.118228	0.000262117	-0.131896	4.58885e-05	0.000725146	0.000170131	probe	outreach	MCL1	inhibitor of MCL1
belinostat	0.853454	0.667449	-0.117288	0.0119152	-0.12625	0.00676324	0.0228655	0.0137536	clinical	chromatin;CTEP	HDAC1;HDAC2;HDAC3;HDAC6;HDAC8	inhibitor of HDAC1, HDAC2, HDAC3, HDAC6, and HDAC8
PDMP	0.661062	0.546807	-0.117279	0.000468696	-0.0954452	0.00446237	0.00124	0.00961261	probe	pilot-set	UGCG	inhibitor of ceramide glucosyltransferase
cytochalasin B	0.688896	0.553569	-0.117067	0.000329369	-0.0999582	0.00218868	0.000888644	0.00530147	probe	pilot-set		inhibitor of actin polymerization
vorinostat:carboplatin (1:1 mol/mol)	0.758132	0.546961	-0.116027	0.000440009	-0.102327	0.00195155	0.00116978	0.00481264	probe	combination	HDAC1;HDAC2;HDAC3;HDAC6;HDAC8	inhibitor of HDAC1, HDAC2, HDAC3, HDAC6, and HDAC8;inducer of DNA damage
BRD-A02303741:navitoclax (2:1 mol/mol)	0.879543	0.533078	-0.115896	0.000610162	-0.0956258	0.004734	0.00159874	0.0101178	probe	combination	DOT1L;BCL2;BCL2L1;BCL2L2	inhibitor of histone methyltransferases;inhibitor of BCL2, BCL-xL, and BCL-W
OSI-027	0.749253	0.595252	-0.113459	0.000484968	-0.098052	0.00258952	0.00127685	0.00606448	clinical	lit-search	MTOR	inhibitor of mTORC1 and mTORC2
BRD9876:MK-1775 (4:1 mol/mol)	0.738403	0.618492	-0.112579	0.326425	-0.112973	0.324724	0.414689	0.414267	probe	combination	WEE1	screening hit;inhibitor of WEE1
temsirolimus	0.919459	0.625766	-0.112506	0.0121669	-0.106888	0.0172504	0.0232666	0.0318693	FDA	CTEP;kinome;std-of-care	MTOR	inhibitor of mTOR
manumycin A	0.814794	0.534444	-0.111719	0.000687252	-0.0959268	0.00358702	0.00176676	0.00801199	probe	pilot-set	FNTA;FNTB	inhibitor of RAS farnesyltransferase
tacrolimus	0.821092	0.511323	-0.111375	0.000903573	-0.109588	0.00109327	0.00230116	0.00297067	FDA	pilot-set	PPP3CA;PPP3CB;PPP3CC;PPP3R1;PPP3R2	inhibitor of calcineurin
BRD-K63431240	0.918326	0.633912	-0.111065	0.000655418	-0.130642	5.99493e-05	0.00169755	0.000217816	probe	DOS;outreach		product of diversity oriented synthesis; screening hit
R428	0.874737	0.596583	-0.110368	0.00417686	-0.105384	0.00624956	0.0092038	0.0129506	probe	kinome	AXL	inhibitor of the tyrosine-protein kinase receptor UFO
lovastatin	0.802561	0.589804	-0.109322	0.000761854	-0.104896	0.00124119	0.00194934	0.00329974	FDA	pilot-set	HMGCR	inhibitor of HMG-CoA reductase
NSC23766	0.888846	0.558077	-0.109218	0.000960464	-0.0976825	0.00316397	0.00242499	0.00715503	probe	pilot-set	RAC1;TIAM1;TRIO	inhibitor of RAC1-GEF interaction; prevents Rac1 activation by Rac-specific guanine nucleotide exchange factors (GEFs) TrioN and Tiam1
ABT-737	0.882374	0.537022	-0.109215	0.00150406	-0.0993045	0.00392168	0.00353324	0.00861822	clinical	pilot-set	BCL2;BCL2L1;BCL2L2	inhibitor of BCL2, BCL-xL, and BCL-W
NSC48300	0.688322	0.518939	-0.107921	0.000961095	-0.0897653	0.00607416	0.00242499	0.0126836	probe	outreach	TASP1	inhibitor of threonine endopeptidase taspase 1
navitoclax	0.912148	0.535844	-0.107866	0.000997904	-0.0980192	0.00279761	0.00250626	0.00643332	clinical	CTEP;pilot-set	BCL2;BCL2L1;BCL2L2	inhibitor of BCL2, BCL-xL, and BCL-W
neuronal differentiation inducer III	0.783552	0.567264	-0.107144	0.00102695	-0.0818985	0.0121942	0.00255342	0.0233187	probe	chromatin;pilot-set		induction of rat HCN cell differentiation as judged by induction of neuronal reporter neuroD activity
imatinib	0.99694	0.514807	-0.107084	0.00117094	-0.144314	1.16121e-05	0.00284893	5.02268e-05	FDA	std-of-care	ABL1;BCR;KIT	inhibitor of BCR-ABL1 and c-KIT
avrainvillamide	0.819811	0.517983	-0.106947	0.00555245	-0.114191	0.00305512	0.0116837	0.00696669	probe	pilot-set	NPM1	natural product; inhibitor of nucleophosmin
ML162	0.958997	0.668472	-0.106882	0.00103074	-0.096712	0.00299599	0.00255342	0.00686056	probe	pilot-set		selectively kills engineered cells expressing mutant HRAS
oligomycin A	0.9954	0.690698	-0.106562	0.00110775	-0.102853	0.00164679	0.00273178	0.00417442	probe	pilot-set	ATP5L2	inhibitor of mitochondrial ATP synthase
BRD-K28456706	0.713209	0.50743	-0.106108	0.00131548	-0.0888931	0.00716443	0.00317229	0.0144615	probe	chromatin;lit-search;synthesis	HNF4A	inhibitor of hepatocyte nuclear factor 4 alpha
TW-37	0.738246	0.586287	-0.106057	0.00137216	-0.100514	0.0024269	0.00329439	0.00576267	probe	pilot-set	BCL2;BCL2L1	inhibitor of BCL2 and BCL-xL
GMX-1778	0.885492	0.562466	-0.105852	0.0011818	-0.107608	0.000976014	0.00286259	0.00270014	clinical	pilot-set	NAMPT	inhibitor of nicotinamide phosphoribosyltransferase
BRD-K35604418	0.817728	0.578807	-0.105379	0.00147337	-0.0580696	0.080312	0.00347612	0.123296	probe	outreach	MCL1	inhibitor of MCL1
1S,3R-RSL-3	0.987429	0.731695	-0.105304	0.00111795	-0.0920433	0.00441694	0.00274453	0.00955251	probe	pilot-set	GPX4	synthetic lethal with HRAS in engineered cells; inhibitor of GPX4
CIL55	0.915115	0.503468	-0.10515	0.0510102	-0.150916	0.00496843	0.0837366	0.0104953	probe	pilot-set		screening hit
PIK-93	0.769642	0.580071	-0.104957	0.00153058	-0.118891	0.000327725	0.00358011	0.00102063	probe	kinome	PIK3CG	inhibitor of PI3K catalytic subunit gamma
BRD-K26531177	0.911167	0.607871	-0.104861	0.00201425	-0.0848366	0.0125598	0.00463192	0.0238505	probe	outreach		analog of the natural product piperlongumine
selumetinib:navitoclax (8:1 mol/mol)	0.916198	0.636012	-0.104764	0.00171901	-0.130718	8.94344e-05	0.00398665	0.000310457	probe	combination	MAP2K1;MAP2K2;BCL2;BCL2L1;BCL2L2	inhibitor of MEK1 and MEK2;inhibitor of BCL2, BCL-xL, and BCL-W
Ko-143	0.853502	0.533556	-0.10468	0.00140627	-0.098775	0.00259271	0.00333579	0.00606448	probe	pilot-set	ABCG2	inhibitor of breast cancer resistance protein multidrug transporter (BCRP)
daporinad	0.963027	0.651636	-0.1043	0.00325717	-0.114103	0.00127899	0.00727524	0.00338373	clinical	pilot-set	NAMPT	inhibitor of nicotinamide phosphoribosyltransferase
tacedinaline	0.752463	0.534785	-0.104237	0.00692489	-0.117301	0.00235711	0.0140823	0.00563433	probe	chromatin;lit-search;outreach	HDAC1;HDAC2;HDAC3;HDAC6;HDAC8	inhibitor of HDAC1, HDAC2, HDAC3, HDAC6, and HDAC8
NSC19630	0.793934	0.51204	-0.103578	0.00711756	-0.100328	0.0091497	0.0143669	0.0178092	probe	lit-search	WRN	inhibitor of Werner syndrome helicase activity
PI-103	0.835483	0.601587	-0.103533	0.00159697	-0.100838	0.00211289	0.00371945	0.00514074	probe	kinome;pilot-set	MTOR;PIK3CA;PIK3CB;PIK3CD;PIK3CG;PRKDC	inhibitor of DNA-PK, PI3K p110 delta, mTORC1, and catalytic subunits of PI3K
CIL55A	0.816782	0.589138	-0.103006	0.0231463	-0.0813285	0.0732498	0.0416327	0.115047	probe	pilot-set		screening hit
navitoclax:birinapant (1:1 mol/mol)	0.958779	0.574812	-0.102808	0.00176332	-0.104854	0.00142248	0.00407208	0.00370733	probe	combination	BCL2;BCL2L1;BCL2L2;DIABLO;XIAP	inhibitor of BCL2, BCL-xL, and BCL-W;SMAC mimetic; inhibitor of inhibitor of apoptosis proteins (IAPs)
darinaparsin	0.646565	0.490081	-0.102488	0.0227179	-0.0629562	0.162379	0.0411337	0.224611	clinical	pilot-set		inducer of ROS; inhibitor of microtubule assembly
MG-132	0.672315	0.607256	-0.101738	0.0496017	-0.0771345	0.137033	0.0816705	0.19298	probe	lit-search	PSMB1;PSMB2;PSMB5;PSMD1;PSMD2	inhibitor of the proteosome
tretinoin:carboplatin (2:1 mol/mol)	0.880475	0.507225	-0.101623	0.00220713	-0.10648	0.00133674	0.00501203	0.00351944	probe	combination	RARA;RARB;RARG	agonist of retinoid acid receptors;inducer of DNA damage
selumetinib:vorinostat (8:1 mol/mol)	0.907288	0.628669	-0.101137	0.0031408	-0.129201	0.000157237	0.0070733	0.00051654	probe	combination	MAP2K1;MAP2K2;HDAC1;HDAC2;HDAC3;HDAC6;HDAC8	inhibitor of MEK1 and MEK2;inhibitor of HDAC1, HDAC2, HDAC3, HDAC6, and HDAC8
BRD-K20514654	0.616921	0.490098	-0.10091	0.0261106	-0.0794668	0.0800951	0.0462021	0.123296	probe	outreach		stapled helical peptide
cerulenin	0.708458	0.560604	-0.100036	0.0023705	-0.0896235	0.00649515	0.00536067	0.0133077	probe	pilot-set	FASN;HMGCS1	inhibitor of fatty acid synthase; inhibitor of HMG-CoA synthase
cediranib	0.993019	0.606231	-0.0985701	0.0359707	-0.124095	0.00818956	0.0616479	0.0162302	clinical	CTEP;kinome	FLT1;FLT4;KDR	inhibitor of VEGFRs
tanespimycin:bortezomib (250:1 mol/mol)	0.835415	0.622795	-0.0971971	0.00404622	-0.082621	0.0146124	0.00896419	0.0272732	probe	combination	HSP90AA1;PSMB1;PSMB2;PSMB5;PSMD1;PSMD2	inhibitor of HSP90;inhibitor of 26S proteasome
PAC-1	0.695856	0.561766	-0.0957275	0.00432344	-0.108392	0.00122419	0.00942511	0.00327052	probe	pilot-set	CASP3	activator of procaspase-3
BRD-K84807411	0.710805	0.497457	-0.0956741	0.132177	-0.120129	0.0583687	0.195752	0.0935616	GE-active	DOS;profiling		product of diversity oriented synthesis
LRRK2-IN-1	0.768153	0.561219	-0.0953684	0.0135275	-0.0873263	0.0237911	0.0254223	0.042512	probe	kinome	DCLK1;LRRK2	inhibitor of leucine-rich repeat kinase 2; inhibitor of doublecortin-like kinase
UNC0638:navitoclax (1:1 mol/mol)	0.92061	0.532429	-0.0946234	0.00514089	-0.09096	0.00716057	0.0109019	0.0144615	probe	combination	EHMT1;EHMT2;BCL2;BCL2L1;BCL2L2	inhibitor of EHMT2 and GLP methyltransferase;inhibitor of BCL2, BCL-xL, and BCL-W
IC-87114	0.756582	0.496638	-0.0934707	0.00418815	-0.106831	0.00105598	0.0092038	0.00289201	probe	kinome	PIK3CD	inhibitor of PI3K catalytic subunit delta
CAL-101	0.86137	0.530892	-0.0929015	0.00464248	-0.12812	9.16454e-05	0.0100006	0.000316119	clinical	kinome	PIK3CD	inhibitor of PI3K catalytic subunit delta
pyrazolanthrone	0.668825	0.523413	-0.0928336	0.00422682	-0.0943976	0.00362439	0.00925148	0.00806241	probe	kinome	MAPK10;MAPK8;MAPK9	inhibitor of Jun N-terminal kinase (JNK) 1/2/3
tanespimycin	0.936737	0.639393	-0.0923317	0.00452322	-0.0938206	0.00391234	0.00982133	0.00861822	clinical	pilot-set	HSP90AA1	inhibitor of HSP90
CIL41	0.688517	0.515951	-0.0921903	0.0443941	-0.0593456	0.196183	0.0744456	0.264653	probe	pilot-set		screening hit
fluvastatin	0.811713	0.56139	-0.0914897	0.00569335	-0.0884779	0.00750524	0.0118884	0.0150936	FDA	lit-search	HMGCR	inhibitor of HMG-CoA reductase
SKI-II	0.623649	0.505381	-0.0914742	0.00602951	-0.0957435	0.00404129	0.0124344	0.00881	probe	kinome;pilot-set	SPHK1	inhibitor of sphingosine kinase 1
navitoclax:sorafenib (1:1 mol/mol)	0.998531	0.578363	-0.0909302	0.00559655	-0.106261	0.00119489	0.0117312	0.00320795	probe	combination	BCL2;BCL2L1;BCL2L2;BRAF;FLT3;KDR;RAF1	inhibitor of BCL2, BCL-xL, and BCL-W;inhibitor of BRAF, CRAF, and VEGFR2
selumetinib:GDC-0941 (4:1 mol/mol)	0.923332	0.679347	-0.0902589	0.00606891	-0.102131	0.00189156	0.0124344	0.0047172	probe	combination	MAP2K1;MAP2K2;PIK3CA;PIK3CB;PIK3CD;PIK3CG	inhibitor of MEK1 and MEK2;inhibitor of PI3K kinase activity
Compound 1541A	0.783463	0.493701	-0.090198	0.00816595	-0.13588	6.46403e-05	0.016302	0.000231769	probe	pilot-set	CASP3;CASP6;CASP7	activators of executioner procaspases 3, 6, and 7
myricetin	0.682042	0.491344	-0.0897634	0.0067674	-0.0617115	0.0629151	0.0138136	0.100553	probe	lit-search		flavonoid antioxidant
BRD-K29313308	0.814152	0.510777	-0.0891199	0.00717552	-0.0752763	0.0232288	0.0144305	0.0419195	probe	chromatin;outreach	HDAC3	inhibitor of HDAC3
ETP-46464	0.816167	0.571362	-0.0877424	0.0235445	-0.103097	0.00775107	0.0421246	0.0155306	probe	lit-search	ATM;ATR	inhibitor of serine/threonine-protein kinase ATR
BRD-K45681478	0.723659	0.546431	-0.0874948	0.00874565	-0.0465216	0.163882	0.0173323	0.226116	probe	DOS;outreach		product of diversity oriented synthesis; screening hit
BRD-A02303741	0.695429	0.491583	-0.087097	0.0102957	-0.103338	0.00231479	0.0200398	0.00555753	probe	chromatin;lit-search;synthesis	DOT1L	inhibitor of histone methyltransferases
regorafenib	0.998654	0.535229	-0.0869716	0.0092755	-0.100975	0.00250589	0.0183158	0.00591216	FDA	kinome	BRAF;KDR;KIT;RET	inhibitor of BRAF, RET, KIT, and VEGFR2
selumetinib:MK-2206 (8:1 mol/mol)	0.889249	0.638317	-0.0865176	0.0086505	-0.102865	0.00178358	0.0172063	0.00450024	probe	combination	MAP2K1;MAP2K2;AKT1	inhibitor of MEK1 and MEK2;inhibitor of AKT1
BRD-K03536150	0.718151	0.542231	-0.0863005	0.00967132	-0.0880074	0.00832164	0.0190284	0.0164322	probe	outreach	BAX	activator of BAX
nintedanib	0.994027	0.52787	-0.086074	0.0103713	-0.117374	0.000463706	0.0201151	0.00139624	clinical	kinome	FGFR1;FGFR2;FGFR3;FLT1;FLT3;KDR;PDGFRA;PDGFRB	inhibitor of c-KIT, VEGFRs, PDGFRs, and FGFRs
BRD-K42260513	0.800802	0.500172	-0.0859822	0.0728884	-0.0703036	0.142762	0.115143	0.200529	probe	chromatin;lit-search;synthesis	EZH2	inhibitor of enhancer of zeste polycomb repressive complex 2 subunit
BRD-K27224038	0.701956	0.499421	-0.0857584	0.178243	-0.12619	0.0471282	0.252319	0.077833	GE-active	DOS;profiling		product of diversity oriented synthesis
vorapaxar	0.664922	0.518478	-0.0855352	0.00983838	-0.075549	0.022658	0.0192875	0.0410253	clinical	lit-search	F2R	antagonist of proteinase-activated receptor 1 (PAR1)
prochlorperazine	0.675362	0.54486	-0.0843472	0.0106104	-0.0863236	0.00891307	0.0205059	0.0174108	FDA	lit-search	DRD2	inhibitor of dopamine receptor D2
JQ-1:MK-0752 (1:1 mol/mol)	0.844455	0.598035	-0.0833036	0.0122744	-0.0721816	0.0300919	0.02339	0.0522296	probe	combination	BRDT;APH1A;NCSTN;PSEN1;PSENEN	inhibitor of bromodomain (BRD) and extra-C terminal domain (BET) proteins;inhibitor of gamma-secretase
SJ-172550	0.61576	0.490081	-0.0832224	0.0115629	-0.0434492	0.187935	0.0222677	0.254788	probe	pilot-set	MDM2;TP53	inhibitor of p53-MDM2 interaction
marinopyrrole A	0.909279	0.613608	-0.0824187	0.0408643	-0.0998887	0.0131256	0.0689506	0.0246981	probe	outreach	MCL1	natural product; putative inhibitor of MCL1
KU-60019	0.680116	0.539908	-0.0815891	0.0128611	-0.0701979	0.032407	0.0242535	0.0557154	probe	kinome	ATM	inhibitor of ataxia telangiectasia mutated (ATM)
TGX-221	0.671636	0.525189	-0.0805898	0.0139062	-0.0495569	0.130791	0.0260442	0.185669	probe	kinome	PIK3CB	inhibitor of PI3K catalytic subunit beta
elocalcitol	0.933086	0.521535	-0.0800505	0.0156616	-0.0458843	0.166437	0.0291317	0.229062	clinical	lit-search	VDR	agonist of vitamin D receptor
lenvatinib	0.998395	0.512245	-0.0792593	0.0155102	-0.0746558	0.0226513	0.0289489	0.0410253	FDA	lit-search	FLT1;FLT3;KDR;KIT;PDGFRA;PDGFRB	inhibitor of VEGFRs, c-KIT, and PDGFR alpha and beta
GANT-61	0.683425	0.514175	-0.0787722	0.0168601	-0.0666706	0.0432054	0.0312542	0.0722299	probe	chromatin;lit-search		inhibitor of hedgehog signaling pathway
selumetinib:UNC0638 (4:1 mol/mol)	0.886049	0.598103	-0.0775626	0.0184342	-0.104873	0.00141966	0.0339413	0.00370733	probe	combination	MAP2K1;MAP2K2;EHMT1;EHMT2	inhibitor of MEK1 and MEK2;inhibitor of EHMT2 and GLP methyltransferase
BRD-K09344309	0.589155	0.471878	-0.0771037	0.241056	-0.039906	0.544445	0.325993	0.62732	probe	DOS;outreach		screening hit
tretinoin:navitoclax (4:1 mol/mol)	0.959427	0.556233	-0.0749192	0.0231301	-0.085687	0.00935374	0.0416327	0.0181416	probe	combination	RARA;RARB;RARG;BCL2;BCL2L1;BCL2L2	agonist of retinoid acid receptors;inhibitor of BCL2, BCL-xL, and BCL-W
RG-108	0.687728	0.501795	-0.0747207	0.0226062	-0.0752523	0.0216593	0.041068	0.0397139	probe	pilot-set	DNMT1	inhibitor of DNA methyltransferase
phloretin	0.690829	0.531985	-0.0739981	0.0250374	-0.112148	0.000668538	0.0444474	0.00192779	probe	pilot-set	SLC5A1	natural product; inhibitor of glucose uptake
parthenolide	0.761954	0.535895	-0.0734868	0.0305904	-0.0768938	0.0236417	0.0529262	0.0424039	probe	pilot-set		natural product; modulator of ROS; modulator of NF-kappa-B signaling
BRD-K24690302	0.681683	0.510316	-0.0727022	0.0266183	-0.0523814	0.110407	0.0469481	0.160887	probe	chromatin;outreach	HDAC1	inhibitor of HDAC1
KU-55933	0.696007	0.531575	-0.0722389	0.0287998	-0.0627286	0.0577237	0.0504691	0.0930752	probe	kinome	ATM	inhibitor of ataxia telangiectasia mutated (ATM)
birinapant	0.978874	0.505176	-0.0718443	0.0292437	-0.0589822	0.0735958	0.0510828	0.115258	clinical	CTEP;lit-search	DIABLO;XIAP	SMAC mimetic; inhibitor of inhibitor of apoptosis proteins (IAPs)
BRD-K13185470	0.60589	0.489978	-0.0716362	0.265979	-0.0163475	0.799854	0.350335	0.841545	probe	outreach	MCL1	stapled helical peptide targeting MCL1
trametinib	0.997982	0.629489	-0.0705704	0.133685	-0.0952273	0.0427848	0.196915	0.0717468	clinical	CTEP;kinome	MAP2K1;MAP2K2	inhibitor of MEK1 and MEK2
valdecoxib	0.706788	0.554491	-0.0704194	0.0366367	-0.023819	0.480136	0.0623968	0.561083	FDA	pilot-set	PTGS2	inhibitor of cyclooxygenase-2 (COX2)
BRD6340	0.645711	0.510025	-0.0702109	0.0321885	-0.0599848	0.0673301	0.055515	0.106671	probe	chromatin;pilot-set		screening hit
BRD-K51490254	0.632323	0.498704	-0.0696235	0.0380487	-0.059924	0.0742965	0.0645999	0.116022	probe	chromatin;outreach	HDAC6;HDAC8	inhibitor of HDAC6 and HDAC8
selumetinib	0.918739	0.58895	-0.0692562	0.0362083	-0.0990955	0.00269246	0.0618606	0.00624423	clinical	CTEP;kinome;pilot-set	MAP2K1;MAP2K2	inhibitor of MEK1 and MEK2
MLN2480	0.962317	0.508215	-0.0683844	0.145732	-0.0541841	0.249247	0.211798	0.329708	clinical	lit-search	ARAF;BRAF;RAF1	inhibitor of RAF kinases
selumetinib:tretinoin (2:1 mol/mol)	0.945316	0.603431	-0.0669778	0.0431575	-0.104748	0.00153656	0.0725952	0.0039132	probe	combination	MAP2K1;MAP2K2;RARA;RARB;RARG	inhibitor of MEK1 and MEK2;agonist of retinoid acid receptors
GSK2636771	0.686977	0.51076	-0.0668232	0.079417	-0.0815417	0.0322249	0.123785	0.0555778	clinical	kinome	PIK3CB	inhibitor of PI3K catalytic subunit beta
bexarotene	0.770536	0.499028	-0.0663447	0.0454117	-0.0609184	0.066231	0.0756861	0.105236	FDA	chromatin;std-of-care	RXRA;RXRB;RXRG	inhibitor of retinoid X receptors
BRD-K92856060	0.748792	0.512348	-0.066218	0.0487916	-0.0663626	0.0482998	0.080825	0.0795268	probe	DOS;outreach		screening hit
ZSTK474	0.884816	0.588507	-0.0661147	0.0452162	-0.0626048	0.0579456	0.0755914	0.0931573	clinical	kinome	PIK3CB;PIK3CD;PIK3CG	inhibitor of PI3K catalytic subunits beta, delta, and gamma
bafilomycin A1	0.805535	0.632665	-0.0657438	0.569981	-0.0671388	0.561807	0.660936	0.64596	probe	outreach	ATP6V0A1	inhibitor of the vacuolar-type H+-ATPase
Mdivi-1	0.667131	0.516224	-0.0654233	0.0480059	-0.0748416	0.0236528	0.0797658	0.0424039	probe	lit-search	DNM1	inhibitor of dynamin 1; inhibitor of mitrochondrial division inhibitor
GW-843682X	0.893296	0.564771	-0.0653535	0.0556756	-0.073292	0.0318251	0.0903071	0.0550626	probe	kinome;pilot-set	PLK1;PLK3	inhibitor of PLK1 and PLK3
tretinoin	0.956979	0.515831	-0.0649607	0.051265	-0.0935437	0.00495208	0.0839022	0.0104953	FDA	chromatin;pilot-set	RARA;RARB;RARG	agonist of retinoid acid receptors
BRD-K13999467	0.733666	0.504356	-0.0637024	0.0547354	-0.0694289	0.0362551	0.0890471	0.061747	GE-active	DOS;profiling		product of diversity oriented synthesis
BRD-K55116708	0.809203	0.540523	-0.0628143	0.0611939	-0.0887392	0.0081123	0.0980902	0.0161358	probe	DOS;outreach		product of diversity oriented synthesis; inhibitor of leukemic stem cells
RO4929097	0.627235	0.501726	-0.0625833	0.193158	-0.0928511	0.0532441	0.269926	0.0871413	clinical	CTEP	APH1A;NCSTN;PSEN1;PSENEN	inhibitor of gamma-secretase
BRD-K33514849	0.655752	0.519178	-0.062576	0.588748	-0.0433869	0.707907	0.675511	0.768545	probe	outreach		screening hit
BMS-754807	0.876735	0.589087	-0.0624108	0.0570967	-0.0724351	0.0271812	0.0920643	0.0476326	probe	pilot-set	IGF1R	inhibitor of insulin-like growth factor 1 receptor and insulin receptor
quizartinib	0.968187	0.505278	-0.0602664	0.0684306	-0.108414	0.00102118	0.108415	0.00281083	clinical	kinome	FLT3	inhibtor of VEGFR3
VER-155008	0.860161	0.531848	-0.0600902	0.065686	-0.0730764	0.0251364	0.10437	0.0443345	probe	pilot-set	HSPA1A;HSPA1B;HSPA1L	inhibitor of HSP70
nelarabine	0.753392	0.490081	-0.0593478	0.0848675	-0.114454	0.000865062	0.13029	0.0024302	FDA	CTEP;std-of-care	POLA1	deoxyguanosine analog; inhibitor of DNA synthesis
PYR-41	0.691437	0.503246	-0.0590128	0.079495	-0.0174292	0.604798	0.123785	0.689571	probe	lit-search	UBA1	inhibitor of ubiquitin-activating enzyme in cells
Repligen 136	0.747791	0.506064	-0.0588972	0.0878294	-0.0702529	0.041668	0.134081	0.0700896	probe	chromatin;outreach	HDAC3	inhibitor of HDAC3
YL54	0.684685	0.499182	-0.0587929	0.0859628	-0.0377064	0.271035	0.1316	0.356797	probe	outreach		stapled helical peptide
itraconazole	0.66571	0.510674	-0.0585342	0.0811066	-0.0809243	0.0158039	0.125577	0.0292964	FDA	pilot-set		anti-fungal agent; inhibitor of hedgehog signaling pathway
BRD-K97651142	0.909146	0.615213	-0.0583036	0.0807734	-0.0724954	0.0298347	0.125417	0.0519486	probe	outreach		aphrocallistin derivative
tosedostat	0.967354	0.594534	-0.0580755	0.0840456	-0.0539061	0.108834	0.129392	0.159447	clinical	pilot-set	ANPEP;LAP3;NPEPPS	inhibitor of leucine aminopeptidase 3 (LAP), puromycin-sensitive aminopeptidase (PuSA), and aminopeptidase N
PLX-4032	0.730968	0.502563	-0.0576734	0.082062	-0.0551658	0.0962879	0.126696	0.144167	FDA	kinome;pilot-set;std-of-care	BRAF	inhibitor of BRAF
linifanib	0.993737	0.576707	-0.0574892	0.0778032	-0.111327	0.000619453	0.122551	0.00181506	clinical	kinome	FLT1;FLT3;KDR	inhibitor of VEGFRs
QW-BI-011	0.604968	0.496125	-0.0555498	0.386647	-0.0788811	0.218589	0.481102	0.291988	probe	chromatin;pilot-set	EHMT2	inhibitor of G9a histone methyltransferase
PLX-4720	0.719435	0.506764	-0.0552151	0.0941787	-0.0438691	0.1837	0.143373	0.250919	probe	kinome	BRAF	inhibitor of BRAF
SCH-79797	0.819575	0.655103	-0.0539532	0.0977583	-0.0298275	0.360222	0.148407	0.450637	probe	pilot-set	F2R	antagonist of proteinase-activated receptor 1 (PAR1)
NSC 74859	0.629933	0.497799	-0.0536774	0.108944	-0.00963146	0.77379	0.164472	0.820458	probe	chromatin;pilot-set	STAT3	inhibitor of STAT3
YM-155	0.933342	0.64443	-0.0533876	0.123422	-0.0598929	0.0838794	0.184287	0.127338	clinical	pilot-set	BIRC5	inhibitor of survivin expression
NVP-TAE684	0.925153	0.632358	-0.0521994	0.11459	-0.0685759	0.0380833	0.172518	0.0644578	probe	kinome	ALK	inhibitor of ALK and ALK-NPM fusion protein
HBX-41108	0.770427	0.577612	-0.0515195	0.181248	-0.0822261	0.0326831	0.255246	0.0558379	probe	lit-search	USP7	inhibitor of the deubiquitinase activity of USP7
AM-580	0.943752	0.543648	-0.0510289	0.127783	-0.0581388	0.082665	0.18976	0.125845	probe	chromatin;pilot-set	RARA	agonist of retinoic acid receptor alpha
BRD8958	0.707991	0.482243	-0.0501421	0.136314	-0.0585055	0.0821187	0.200245	0.125715	probe	chromatin;pilot-set	EP300	inhibitor of E1A binding protein p300
ML239	0.70254	0.506542	-0.0493156	0.133515	-0.0503402	0.125622	0.196915	0.179696	probe	MLPCN;outreach		ML239; inhibitor of breast cancer stem cell proliferation
selumetinib:BRD-A02303741 (4:1 mol/mol)	0.875438	0.591341	-0.0487367	0.138141	-0.0753824	0.0217151	0.202384	0.0397139	probe	combination	MAP2K1;MAP2K2;DOT1L	inhibitor of MEK1 and MEK2;inhibitor of histone methyltransferases
BRD-K51831558	0.599538	0.492813	-0.0485835	0.307597	-0.0687031	0.148837	0.395378	0.208524	probe	chromatin;lit-search;synthesis	EZH2	inhibitor of enhancer of zeste polycomb repressive complex 2 subunit
LE-135	0.707881	0.532344	-0.0481082	0.145705	-0.0522707	0.113896	0.211798	0.165089	probe	pilot-set	RARB	antagonist of retinoic acid receptor beta
PF-543	0.710572	0.515831	-0.0479293	0.146547	-0.054717	0.0973715	0.212416	0.145086	probe	kinome	SPHK1	inhibitor of sphingosine kinase-1
GSK-J4	0.704374	0.592417	-0.0460599	0.688836	-0.0533778	0.642548	0.758416	0.711765	probe	chromatin;lit-search	KDM6A;KDM6B	inhibitor of lysine-specific demethylases
cyclophosphamide	0.722563	0.494315	-0.045963	0.309433	0.0145154	0.748334	0.396802	0.801261	FDA	std-of-care		DNA alkylator
isonicotinohydroxamic acid	0.612652	0.490081	-0.0441987	0.262712	-0.0605787	0.124602	0.350068	0.178706	probe	chromatin;lit-search;outreach	HDAC6	inhibitor of HDAC6
purmorphamine	0.69128	0.524745	-0.044051	0.196329	-0.0366994	0.281799	0.272263	0.365895	probe	pilot-set	SMO	activator of smoothened receptor
BRD-K71935468	0.724694	0.526179	-0.0431357	0.201113	-0.0367909	0.275619	0.278189	0.361958	probe	DOS;outreach		inducer of ROS
CIL56	0.765899	0.54305	-0.0430374	0.347778	-0.0374597	0.413853	0.435722	0.501814	probe	pilot-set		screening hit
GSK4112	0.689074	0.495545	-0.0426487	0.19093	-0.0242793	0.456694	0.267499	0.544635	probe	lit-search	NR1D1	antagonist of Rev-ErbAalpha
ruxolitinib	0.825224	0.508318	-0.0424241	0.195187	-0.0312968	0.339361	0.271369	0.429123	FDA	kinome;std-of-care	JAK1;JAK2	inhibitor of Janus kinases 1 and 2
BRD-K48334597	0.556404	0.494213	-0.0403066	0.529205	-0.00103984	0.987054	0.624278	0.989704	GE-active	DOS;profiling		product of diversity oriented synthesis
BIRB-796	0.849503	0.513475	-0.0397521	0.246981	-0.0601855	0.0794818	0.333179	0.123061	probe	kinome	MAPK11;MAPK11;MAPK14	inhibitor of p38 MAPK
bosutinib	0.808708	0.612789	-0.039649	0.231361	-0.0523121	0.114205	0.315229	0.165097	FDA	kinome	ABL1;SRC	inhibitor of SRC and ABL1
salermide:PLX-4032 (12:1 mol/mol)	0.750295	0.505466	-0.0391663	0.250685	-0.0344004	0.313059	0.337341	0.402399	probe	combination	SIRT1;SIRT2;BRAF	inhibitor of sirtuin 1 and sirtuin 2;inhibitor of BRAF
PD318088	0.91015	0.581727	-0.0389864	0.230432	-0.0768604	0.0179387	0.31475	0.033029	probe	kinome	MAP2K1;MAP2K2	inhibitor of MEK1 and MEK2
XL765	0.680819	0.498823	-0.0389493	0.241001	0.00584869	0.860296	0.325993	0.88968	clinical	kinome	MTOR;PIK3CA;PIK3CB;PIK3CD;PIK3CG;PRKDC	inhibitor of mTOR and PI3K kinase acitivities
ML258	0.749161	0.495033	-0.0389086	0.235353	-0.0173579	0.596636	0.319868	0.681691	probe	outreach	BCL2L10	inhibitor of BIM-BCL-B interaction
pandacostat	0.652815	0.506354	-0.0378655	0.258592	-0.0504146	0.132441	0.345423	0.187481	probe	chromatin;pilot-set	HDAC1;HDAC2;HDAC3;HDAC6;HDAC8	inhibitor of HDAC1, HDAC2, HDAC3, HDAC6, and HDAC8
sorafenib	0.996458	0.569791	-0.0372504	0.256694	-0.0624748	0.0569758	0.343731	0.0924364	FDA	CTEP;kinome;std-of-care	BRAF;FLT3;KDR;RAF1	inhibitor of BRAF, CRAF, and VEGFR2
AC55649	0.697513	0.496604	-0.0369852	0.265043	-0.06051	0.0680732	0.350335	0.107536	probe	chromatin;pilot-set	RARB	agonist of retinoic acid receptor beta
ML050	0.645506	0.50398	-0.0366601	0.266126	-0.00469639	0.886756	0.350335	0.910135	probe	pilot-set	GPER1	antagonist of GPR30
BRD9876	0.751244	0.530568	-0.0360549	0.28425	-0.0267183	0.427539	0.371502	0.515506	probe	pilot-set		screening hit
fumonisin B1	0.733041	0.500292	-0.035384	0.27822	-0.0352509	0.280033	0.364495	0.365895	probe	pilot-set	CERS1;CERS2;CERS3;CERS4;CERS5;CERS6	inhibitor of ceramide synthase
selumetinib:PLX-4032 (8:1 mol/mol)	0.89403	0.590726	-0.0346384	0.291843	-0.0701902	0.0325196	0.379605	0.0557333	probe	combination	MAP2K1;MAP2K2;BRAF	inhibitor of MEK1 and MEK2;inhibitor of BRAF
BRD-K29086754	0.741528	0.493598	-0.0345737	0.594828	0.0122349	0.85075	0.676787	0.882218	GE-active	DOS;profiling		product of diversity oriented synthesis
16-beta-bromoandrosterone	0.754564	0.500497	-0.0344943	0.302898	-0.0310729	0.353408	0.391184	0.443796	probe	pilot-set		dehydroepiandrosterone (DHEA) analog
SB-525334	0.716221	0.527443	-0.0343863	0.295893	-0.0531962	0.10572	0.383957	0.155723	probe	kinome	TGFBR1	inhibitor of the transforming growth factor beta type 1 receptor
dasatinib	0.996636	0.666841	-0.0334802	0.306206	-0.0579745	0.0762618	0.394521	0.118751	FDA	CTEP;kinome;std-of-care	EPHA2;KIT;LCK;SRC;YES1	inhibitor of SRC, YES1, EPHA2, c-KIT, and LCK
azacitidine	0.629728	0.501931	-0.0332807	0.322419	-0.0314823	0.349272	0.410557	0.440114	FDA	CTEP;std-of-care	DNMT1	inhibitor of DNA methyltransferase
BRD1835	0.656264	0.505142	-0.0325339	0.328257	-0.0949372	0.00425611	0.415595	0.00924134	probe	chromatin;DOS;outreach	EZH2	product of diversity oriented synthesis; screening hit
ML006	0.668425	0.514397	-0.0316108	0.339249	-0.0505526	0.126292	0.427988	0.180181	probe	pilot-set	S1PR3	agonist of sphingosine 1-phosphate receptor 3
BRD-K85133207	0.767227	0.507635	-0.0313101	0.34466	-0.0102743	0.756537	0.43281	0.803729	probe	chromatin;outreach	HDAC1	inhibitor of HDAC1
necrostatin-7	0.680044	0.508369	-0.0310213	0.343633	-0.025883	0.429473	0.432517	0.516593	probe	lit-search		inhibitor of necroptosis
O-6-benzylguanine	0.622419	0.502785	-0.0290632	0.547814	0.0153255	0.751328	0.640169	0.802817	clinical	CTEP	MGMT	inhibitor of O(6)-alkylguanine DNA alkyltransferases
BRD-K44224150	0.725288	0.490081	-0.0280489	0.666151	-0.0462345	0.476836	0.737911	0.558872	GE-active	DOS;profiling		product of diversity oriented synthesis
ciclosporin	0.729674	0.512501	-0.0272872	0.415657	-0.00880854	0.79277	0.512519	0.835705	FDA	pilot-set	PPID	inhibitor of calcineurin by binding to cyclophilin D
ML203	0.6611	0.496399	-0.0267083	0.419448	-0.0244392	0.460051	0.514863	0.54506	probe	pilot-set	PKM	activator of muscle pyruvate kinase (PKM2)
BRD-K75293299	0.556677	0.490081	-0.0263854	0.68235	-0.013094	0.839079	0.752795	0.874375	GE-active	DOS;profiling		product of diversity oriented synthesis
ABT-199	0.981725	0.513389	-0.0262933	0.526692	-0.0767148	0.0643904	0.622662	0.10261	clinical	lit-search	BCL2	inhibitor of BCL2
BRD-K41334119	0.669535	0.494145	-0.0261845	0.68217	-0.043977	0.491465	0.752795	0.572326	GE-active	DOS;profiling		product of diversity oriented synthesis
saracatinib	0.811908	0.559529	-0.0259018	0.428642	-0.0622374	0.0569883	0.522617	0.0924364	clinical	CTEP;kinome	ABL1;SRC	inhibitor of SRC and ABL1
BRD4132	0.666093	0.554969	-0.0254154	0.448632	-0.0165142	0.622519	0.543135	0.70377	probe	chromatin;pilot-set		screening hit
nilotinib	0.99581	0.508454	-0.0250886	0.449456	-0.0931588	0.00489214	0.543135	0.0104149	FDA	kinome;std-of-care	ABL1;BCR;KIT	inhibitor of ABL1, BCR, and c-KIT
AZD1480	0.875909	0.529492	-0.0246085	0.61	-0.0422514	0.381016	0.691165	0.469805	clinical	CTEP;kinome	JAK1;JAK2	inhibitor of Janus kinases 1 and 2
AZD7545	0.699931	0.522798	-0.0243719	0.458601	0.0102971	0.754206	0.552959	0.802817	probe	kinome;pilot-set	PDK2	inhibitor of pyruvate dehydrogenase kinase 2
dexamethasone	0.964584	0.491105	-0.0243496	0.464654	-0.0971373	0.00346162	0.559021	0.00776371	FDA	pilot-set	NR3C1	agonist of glucocorticoid receptor
BRD-K03911514	0.587379	0.490456	-0.0236883	0.602404	-0.0147821	0.745139	0.68398	0.799772	probe	outreach		stapled helical peptide
BRD-A71883111	0.851299	0.505142	-0.0234894	0.47456	-0.0380993	0.246006	0.56843	0.326212	probe	lit-search	IDH1	putative inhibitor of IDH1 R132H
BRD-K49290616	0.558282	0.499677	-0.0228175	0.723964	0.0243256	0.706535	0.787546	0.768545	GE-active	DOS;profiling		product of diversity oriented synthesis
CAY10594	0.65681	0.519571	-0.0220606	0.508626	0.00458627	0.890716	0.603925	0.912482	probe	pilot-set	PLD2	inhibitor of phospholipase D2
temozolomide	0.689525	0.490081	-0.0219102	0.504088	0.0152787	0.641331	0.601155	0.711765	FDA	std-of-care		DNA alkylator
BIBR-1532	0.702174	0.52512	-0.0217721	0.507696	-0.0540885	0.0996224	0.603925	0.147941	probe	chromatin;pilot-set	TERT	inhibitor of telomerase reverse transcriptase
KHS101	0.724151	0.581164	-0.0212125	0.532543	-0.0292099	0.390053	0.62686	0.478781	probe	lit-search	TACC3	binder of TACC3, a component of the centrosome and mitotic spindle
procarbazine	0.685881	0.490081	-0.0208873	0.539786	-0.0052781	0.876884	0.634016	0.901702	FDA	std-of-care		inducer of DNA damage
BRD-K30019337	0.627098	0.490115	-0.020527	0.746226	-0.0662657	0.295674	0.806931	0.381854	GE-active	DOS;profiling		product of diversity oriented synthesis
EX-527	0.703237	0.493086	-0.020455	0.54429	-0.0144826	0.667719	0.637931	0.736654	clinical	chromatin;pilot-set	SIRT1	inhibitor of sirtuin 1
trifluoperazine	0.669238	0.512928	-0.0203787	0.548549	-0.0569224	0.0935523	0.640169	0.140457	FDA	pilot-set	DRD2	antagonist of dopamine receptor D2
salermide	0.841142	0.546978	-0.0196583	0.62293	-0.0468866	0.240684	0.702801	0.319933	probe	chromatin;lit-search;pilot-set	SIRT1;SIRT2	inhibitor of sirtuin 1 and sirtuin 2
BRD-K37390332	0.640349	0.490251	-0.0192032	0.56745	-0.0258209	0.441939	0.659404	0.528993	GE-active	DOS;profiling		product of diversity oriented synthesis
AT-406	0.760752	0.511408	-0.0189552	0.644207	-0.0443662	0.27953	0.717981	0.365895	probe	lit-search;synthesis	XIAP	SMAC mimetic; inhibitor of inhibitor of apoptosis proteins (IAPs)
IU1	0.648819	0.502819	-0.0188076	0.572032	-0.035802	0.281974	0.661906	0.365895	probe	lit-search	USP14	inhibitor of the deubiquitinase activity of USP14
BRD-K64610608	0.603089	0.490081	-0.0180724	0.591745	0.0126913	0.706466	0.675707	0.768545	probe	DOS;outreach		product of diversity oriented synthesis; screening hit
L-685458	0.738393	0.49616	-0.0174691	0.592508	-0.0411697	0.207033	0.675707	0.277914	probe	pilot-set	APH1A;NCSTN;PSEN1;PSENEN	inhibitor of gamma-secretase
veliparib	0.83172	0.499165	-0.0173615	0.592638	-0.0153372	0.63648	0.675707	0.711765	clinical	chromatin;CTEP;pilot-set	PARP1;PARP2	inhibitor of poly (ADP-ribose) polymerase 1 (PARP1) and 2 (PARP2)
PF-4800567 hydrochloride	0.655786	0.507805	-0.0169324	0.721682	-0.0322813	0.496987	0.786688	0.577523	probe	kinome	CSNK1D;CSNK1E	inhibitor of casein kinase isoforms delta and epsilon
StemRegenin 1	0.689586	0.538986	-0.0161081	0.625021	-0.0328381	0.318974	0.702801	0.408076	probe	chromatin;lit-search;outreach	AHR	inhibitor of aryl hydrocarbon receptor
BRD-K34485477	0.629899	0.490934	-0.0161004	0.804431	-0.00669631	0.917978	0.85461	0.936888	GE-active	DOS;profiling		product of diversity oriented synthesis
BRD-K41597374	0.701218	0.510162	-0.0154453	0.63788	-0.0221113	0.500411	0.712387	0.579032	GE-active	DOS;profiling		product of diversity oriented synthesis
BRD-K34099515	0.627132	0.490081	-0.0141837	0.829494	0.0123333	0.851462	0.872423	0.882218	probe	DOS;outreach		screening hit
968	0.675481	0.49423	-0.0138235	0.829899	-0.0507139	0.430337	0.872423	0.516593	probe	lit-search	GLS	inhibitor of glutaminase
NVP-ADW742	0.775236	0.576485	-0.012739	0.701773	-0.0290125	0.383072	0.76955	0.471274	probe	kinome	IGF1R	inhibitor of insulin-like growth factor 1 receptor
BRD9647	0.802701	0.506269	-0.0117637	0.721732	-0.0103858	0.753197	0.786688	0.802817	probe	pilot-set		screening hit
ifosfamide	0.672124	0.490115	-0.00972754	0.832883	0.105346	0.0219377	0.872926	0.0399868	FDA	std-of-care		DNA alkylator
simvastatin	0.842327	0.543631	-0.00890313	0.79858	-0.0267834	0.442607	0.851715	0.528993	FDA	pilot-set	HMGCR	inhibitor of HMG-CoA reductase
BRD-A02303741:carboplatin (1:1 mol/mol)	0.704565	0.503434	-0.00757092	0.819295	0.00177885	0.957193	0.867021	0.962491	probe	combination	DOT1L	inhibitor of histone methyltransferases;inducer of DNA damage
BRD-K27986637	0.576724	0.490081	-0.0073499	0.908316	-0.0181307	0.776332	0.928766	0.821555	probe	DOS;outreach		product of diversity oriented synthesis; screening hit
betulinic acid	0.712215	0.490081	-0.00708111	0.830803	-0.0162577	0.623708	0.872423	0.70377	probe	chromatin;lit-search		natural product; inhibitor of specificity protein 1 transcription factor in cells
ML029	0.606402	0.511016	-0.00676684	0.84068	-0.0288578	0.391194	0.877721	0.479103	probe	chromatin;pilot-set		inhibitor of antigen receptor-mediated NFkappaB activity
JW-480	0.674047	0.499882	-0.0064002	0.846281	-0.00196089	0.952637	0.88188	0.962491	probe	lit-search	NCEH1	inhibitor of serine hydrolase enzyme NCEH
lomeguatrib	0.666974	0.512757	-0.00593207	0.856099	-0.0138823	0.671277	0.890092	0.737592	clinical	lit-search	MGMT	inhibitor of methylguanine-DNA methyltransferase
BMS-270394	0.665031	0.501248	-0.00522636	0.873333	-0.0288836	0.378181	0.901452	0.468894	probe	chromatin;lit-search	RARG	antagonist of retinoic acid receptor gamma
HC-067047	0.678507	0.520134	-0.00478114	0.886546	4.56099e-06	0.999891	0.911637	0.999891	probe	lit-search	TRPV4	inhibitor of cation channel TRPV4
BRD-K94991378	0.68307	0.515114	-0.0034072	0.92057	0.00572855	0.866856	0.937777	0.894766	probe	DOS;outreach		inducer of ROS
tamatinib	0.806826	0.53704	-0.00323242	0.9223	-0.0341161	0.303134	0.937786	0.390563	clinical	CTEP;kinome;pilot-set	SYK	inhibitor of spleen tyrosine kinase
erlotinib:PLX-4032 (2:1 mol/mol)	0.873525	0.543119	-0.00313285	0.927288	0.0328006	0.339221	0.939354	0.429123	probe	combination	EGFR;ERBB2;BRAF	inhibitor of EGFR and HER2;inhibitor of BRAF
niclosamide	0.971476	0.601501	-0.00302014	0.926952	-0.0169293	0.60729	0.939354	0.690714	FDA	lit-search	STAT3	inhibitor of STAT3 signaling
WZ4002	0.795273	0.564873	-0.00278364	0.942968	0.0318529	0.412881	0.951699	0.501814	probe	kinome	EGFR	inhibitor of EGFR targeting T790M resistance
JW-74	0.729721	0.518085	-0.00182219	0.963796	-0.0146542	0.715072	0.970557	0.774779	probe	lit-search		inhibitor of WNT signaling
palmostatin B	0.711392	0.490081	-0.00101265	0.979284	-0.0219152	0.574109	0.982891	0.65733	probe	lit-search	LYPLA1	inhibitor of acyl-protein thioesterase 1
myriocin	0.848256	0.5027	-9.82432e-05	0.998833	-0.0324068	0.629498	0.998833	0.708835	probe	pilot-set	SPTLC1;SPTLC2;SPTLC3	inhibitor of serine palmitoyltransferase
SGX-523	0.871817	0.50258	0.000465159	0.988691	0.0543527	0.0974339	0.990509	0.145086	clinical	kinome	MET	inhibitor of MET
BRD-K02251932	0.948963	0.504117	0.00276109	0.936579	-0.0304932	0.379417	0.947005	0.468894	GE-active	DOS;profiling		product of diversity oriented synthesis
sitagliptin	0.57669	0.492881	0.00287251	0.965214	0.0306754	0.641337	0.970557	0.711765	FDA	outreach	DPP4	inhibitor of dipetidyl peptidase-4
importazole	0.760738	0.548344	0.00344993	0.919297	-0.0127653	0.707727	0.937777	0.768545	probe	pilot-set	KPNB1	inhibitor of importin
CID-5951923	0.614052	0.497765	0.00411969	0.900746	0.00708607	0.830138	0.924494	0.868378	probe	chromatin;lit-search	KLF5	modulator of KLF5 expression
Ch-55	0.954783	0.546397	0.00531379	0.871713	-0.0423446	0.197957	0.901452	0.266387	probe	chromatin;lit-search	RARA;RARB;RARG	agonist of retinoid acid receptors
erismodegib	0.659782	0.501487	0.00589268	0.860027	0.0191903	0.565751	0.891093	0.649125	probe	chromatin;pilot-set		screening hit
sildenafil	0.688561	0.508728	0.00597665	0.857428	-0.00383921	0.908128	0.890092	0.928573	FDA	pilot-set	PDE5A	inhibitor of phosphodiesterase 5A
neratinib	0.96202	0.604899	0.00678448	0.835264	0.0286788	0.379281	0.873741	0.468894	clinical	kinome;pilot-set	EGFR;ERBB2	inhibitor of EGFR and HER2
BEC	0.569552	0.494623	0.00740619	0.90818	0.00474272	0.941125	0.928766	0.95337	probe	pilot-set	ARG1;ARG2	inhibitor of arginase I and II
spautin-1	0.727594	0.540045	0.00749587	0.821056	-0.00323612	0.922211	0.8672	0.937696	probe	lit-search	USP10;USP13	inhibitor of the deubiquitinase activity of USP13 and USP10
CI-976	0.697082	0.499814	0.00837407	0.803646	0.0073507	0.827238	0.85461	0.868378	probe	pilot-set	ACAT1	inhibitor of acetyl-CoA acetyltransferase I
ML312	0.623717	0.490081	0.0100633	0.878566	-0.000999907	0.987888	0.905138	0.989704	probe	MLPCN;outreach	SCARB1	inhibitor of scavenger receptor class B, member 1 (SCARB1)-mediated lipid uptake
CD-1530	0.833711	0.54264	0.0102567	0.763238	-0.014343	0.673572	0.81722	0.738625	probe	chromatin;pilot-set	RARG	agonist of retinoic acid receptor gamma
tamoxifen	0.715982	0.512518	0.0105824	0.749479	0.0366253	0.268934	0.808844	0.354888	FDA	chromatin;std-of-care	ESR1;ESR2	modulator of estrogen receptors
NPC-26	0.662493	0.494008	0.0109756	0.744659	-0.0134222	0.690411	0.806837	0.75557	probe	pilot-set		induces cell death through a non-apoptotic, mitochondrial-dependent mechanism
WZ8040	0.908637	0.617092	0.0112783	0.753148	0.0152527	0.670599	0.811197	0.737592	probe	kinome	EGFR	inhibitor of EGFR targeting T790M resistance
pifithrin-alpha	0.674733	0.520544	0.011889	0.718015	0.0508829	0.121996	0.78578	0.175429	probe	pilot-set		inhibitor of p53-dependent signaling
WAY-362450	0.755127	0.497184	0.0144269	0.659178	-0.00321907	0.92161	0.733167	0.937696	probe	chromatin;lit-search	NR1H4	agonist of farnesoid X receptor
istradefylline	0.589497	0.495545	0.0146261	0.758586	0.0343629	0.470145	0.815443	0.552217	clinical	lit-search	ADORA2A	antagonist of the adenosine A2A receptor
abiraterone	0.590726	0.490081	0.0155099	0.818653	0.0318991	0.63718	0.867021	0.711765	FDA	std-of-care	CYP17A1	inhibitor of 17 alpha-hydroxylase and C17,20 lyase
TG-100-115	0.682974	0.508693	0.0160283	0.625429	0.0153081	0.641047	0.702801	0.711765	clinical	kinome	PIK3CD;PIK3CG	inhibitor of PI3K catalytic subunits delta and gamma
Platin	0.759925	0.494042	0.0160299	0.622428	0.0530031	0.103268	0.702801	0.152523	FDA	std-of-care		DNA alkylator; organoplatinum reagent
GSK1059615	0.837519	0.622624	0.0172097	0.665623	0.0294534	0.459465	0.737911	0.54506	clinical	kinome	MTOR;PIK3CA;PIK3CB;PIK3CD;PIK3CG	inhibitor of PI3K and mTOR kinase activity
FSC231	0.587277	0.490081	0.0178859	0.780151	-0.00369111	0.954069	0.833691	0.962491	probe	lit-search	PICK1	inhibitor of PDZ domain of protein interacting with PRKCA 1 (PICK1)
linsitinib	0.818844	0.512365	0.0179424	0.584738	-0.0163357	0.618811	0.672326	0.701148	clinical	CTEP;kinome;pilot-set	IGF1R;INSR	inhibitor of insulin-like growth factor 1 receptor and insulin receptor
necrostatin-1	0.653429	0.514192	0.0185729	0.582811	0.0316178	0.349668	0.671527	0.440114	probe	pilot-set	RIPK1	inhibitor of receptor-interacting protein kinase 1; inhibitor of the necroptosis cell death pathway
pitstop2	0.668149	0.495921	0.0188065	0.631441	0.00626776	0.872991	0.706829	0.899395	probe	lit-search	CLTA;CLTB;CLTC;CLTCL1	inhibitor of clathrin and clathrin-independent endocytosis
BRD-K96970199	0.552954	0.496296	0.0224501	0.727689	0.0058541	0.927662	0.790021	0.941482	GE-active	DOS;profiling		product of diversity oriented synthesis
cimetidine	0.607495	0.490081	0.0250805	0.694886	-0.0138329	0.828747	0.763534	0.868378	FDA	lit-search	HRH2	inhibitor of histidine receptor H2
MI-2	0.69964	0.518597	0.0261172	0.580972	0.0153613	0.745475	0.670826	0.799772	probe	chromatin;lit-search;synthesis	MEN1	binder of menin; inhibitor of menin-MLL fusion protein
SR1001	0.635363	0.495767	0.0263775	0.425233	0.0112603	0.733598	0.519623	0.79014	probe	chromatin;lit-search	RORA;RORC	synthetic ROR ligand; suppressor of TH17 differentiation
BMS-195614	0.724035	0.501231	0.027104	0.413614	0.00636864	0.84769	0.511156	0.881662	probe	chromatin;lit-search	RARA;RARB;RARG	antagonist of retinoic acid receptors
silmitasertib	0.76136	0.551008	0.0274635	0.417152	0.0275413	0.415833	0.513201	0.502503	clinical	kinome	CSNK2A1;CSNK2A2	inhibitor of casein kinase 2
BRD-K50799972	0.841081	0.502802	0.0275251	0.405878	0.0070191	0.832172	0.502735	0.868839	GE-active	DOS;profiling		product of diversity oriented synthesis
BRD-K71781559	0.902483	0.504066	0.0281873	0.403634	0.0592339	0.0790534	0.501094	0.122747	probe	outreach		screening hit
BRD-K78574327	0.555072	0.490081	0.0309098	0.631607	0.0224004	0.728268	0.706829	0.787512	GE-active	DOS;profiling		product of diversity oriented synthesis
BRD-K90370028	0.615999	0.501453	0.0325177	0.494328	0.0026518	0.955565	0.590809	0.962491	probe	outreach		screening hit
vandetanib	0.795983	0.566308	0.0332347	0.315539	0.0233496	0.480782	0.402737	0.561083	FDA	kinome;std-of-care	EGFR;KDR	inhibitor of VEGFR2 and EGFR
BRD-K14844214	0.958157	0.501282	0.0332514	0.328663	-0.0579821	0.0883303	0.415595	0.133722	GE-active	DOS;profiling		product of diversity oriented synthesis
SR8278	0.632016	0.533454	0.035616	0.761616	0.0552167	0.637985	0.817088	0.711765	probe	lit-search	NR1D1	antagonist of Rev-ErbAalpha
BRD-K79669418	0.640554	0.498772	0.0356262	0.435172	0.0414392	0.363982	0.529394	0.452899	probe	outreach	MDM2;MDM4	inhibitor of MDM4-p53 interaction
BRD-K99006945	0.977982	0.503297	0.0356897	0.448597	-0.0384441	0.414342	0.543135	0.501814	probe	chromatin;lit-search;synthesis		screening hit
BMS-536924	0.762299	0.56098	0.0360249	0.276339	-0.00897289	0.786349	0.362903	0.830543	probe	pilot-set	IGF1R;INSR	inhibitor of insulin-like growth factor 1 receptor (IGF1R) and insulin receptor (INSR)
BRD-K16130065	0.648102	0.490081	0.0371555	0.561117	0.0473039	0.45925	0.653437	0.54506	probe	outreach		stapled helical peptide
skepinone-L	0.700634	0.520134	0.0380178	0.421093	0.0464696	0.325333	0.51572	0.414267	probe	kinome	MAPK14	inhibitor of p38 MAPK
erlotinib	0.906434	0.543887	0.0405804	0.218309	0.0576266	0.0803118	0.298941	0.123296	FDA	CTEP;kinome;std-of-care	EGFR;ERBB2	inhibitor of EGFR and HER2
BRD-K58730230	0.639803	0.495852	0.0409989	0.523004	0.08008	0.211648	0.619646	0.283411	probe	outreach		stapled helical peptide
semagacestat	0.650936	0.506969	0.0424002	0.194006	0.0297289	0.36258	0.270417	0.452188	clinical	lit-search	APH1A;NCSTN;PSEN1;PSENEN	inhibitor of gamma-secretase
BRD-M00053801	0.755469	0.536442	0.0425299	0.300749	0.0210682	0.608335	0.389331	0.690714	probe	lit-search;synthesis	BCL2	inhibitor of BCL2
BRD-K16147474	0.604148	0.49534	0.042768	0.210223	0.0710061	0.0373509	0.290054	0.0634151	GE-active	DOS;profiling		product of diversity oriented synthesis
PF-750	0.735486	0.54901	0.0431317	0.216158	0.0560744	0.107734	0.29674	0.158262	probe	pilot-set	FAAH	inhibitor of fatty acid amide hydrolase
CBB-1007	0.647726	0.499404	0.0435895	0.357865	0.0758514	0.109267	0.447331	0.159653	probe	lit-search	KDM1A	inhibitor of lysine-specific demethylase 1A (LSD1)
KH-CB19	0.689026	0.490456	0.0437119	0.263579	0.0585117	0.134379	0.350335	0.189732	probe	kinome	CLK1;CLK4	inhibitor of CDC2-like kinases 1 and 4
A-804598	0.726071	0.499028	0.0444801	0.255272	0.0750251	0.0547793	0.342668	0.0893854	probe	lit-search	P2RX7	inhibitor of purinergic receptor P2X
SB-431542	0.66763	0.502546	0.0448475	0.175048	0.0355868	0.281962	0.248441	0.365895	probe	kinome	TGFBR1	inhibitor of the transforming growth factor beta type 1 receptor
etomoxir	0.643457	0.507105	0.0456285	0.16534	0.0277667	0.398687	0.237758	0.487184	clinical	pilot-set	CPT1A	inhibitor of carnitine palmitoyltransferase
gefitinib	0.925057	0.574316	0.0456814	0.169497	0.0631462	0.057438	0.242457	0.0928894	FDA	chromatin;CTEP;kinome;std-of-care	AKT1;EGFR	inhibitor of EGFR and AKT1
BRD-K99584050	0.632289	0.50398	0.0457236	0.315455	0.0770052	0.090599	0.402737	0.136399	probe	outreach		stapled helical peptide
BRD-K96431673	0.557736	0.490422	0.0461034	0.470737	0.0218954	0.732043	0.565092	0.790027	GE-active	DOS;profiling		product of diversity oriented synthesis
canertinib	0.939455	0.587038	0.0484718	0.148266	0.0739057	0.0273856	0.214337	0.047837	clinical	kinome	EGFR;ERBB2	inhibitor of EGFR and HER2
ML083	0.667838	0.497218	0.0491104	0.139003	0.0437971	0.187075	0.203101	0.254254	probe	pilot-set	PKM	activator of muscle pyruvate kinase
NSC30930	0.81865	0.498636	0.0505552	0.122599	0.0393203	0.229931	0.183562	0.306387	probe	outreach	SRD5A2	inhibitor of steroid 5-alpha reductase
BCL-LZH-4	0.608041	0.500838	0.0525922	0.265039	0.0341381	0.469569	0.350335	0.552217	probe	lit-search;synthesis		inhibitor of BCL2, BCL-xL, and MCL1
CAY10576	0.910249	0.498755	0.0527751	0.126198	-0.0233437	0.499007	0.187918	0.578636	probe	kinome;outreach	IKBKE	inhibitor of IKK-epsilon
BYL-719	0.8836	0.566052	0.0531543	0.171288	0.0389944	0.315714	0.244377	0.404857	clinical	kinome	PIK3CA	inhibitor of PI3K catalytic subunit alpha
BRD-K07442505	0.748515	0.500804	0.053867	0.100468	0.0470274	0.151635	0.152097	0.211901	probe	outreach	BAX	stapled helical peptide activating BAX
VAF-347	0.645096	0.490934	0.0539689	0.184218	0.0544692	0.180178	0.25876	0.246726	probe	lit-search;synthesis	AHR	inhibitor of aryl hydrocarbon receptor
BRD-K55473186	0.671988	0.495357	0.0551242	0.173215	0.0567333	0.160986	0.246481	0.22325	probe	outreach	NOTCH1	stapled helical peptide targeting NOTCH1
BRD-K04800985	0.625459	0.493769	0.0584466	0.0785297	0.0746132	0.0246324	0.123339	0.0436357	GE-active	DOS;profiling		product of diversity oriented synthesis
blebbistatin	0.563985	0.499438	0.0593227	0.367351	0.0287214	0.662731	0.458138	0.732633	probe	pilot-set	MYH1;MYH2	inhibitor of myosin II ATPases
compound 1B	0.924391	0.504424	0.0593484	0.0793302	0.0443331	0.190142	0.123785	0.257139	probe	chromatin;outreach		screening hit
BRD8899	0.661807	0.49213	0.0639245	0.0515702	0.0433493	0.187038	0.084149	0.254254	probe	lit-search;synthesis	STK33	inhibitor of serine/threonine kinasase STK33
BRD-K52037352	0.693708	0.498448	0.0641618	0.0653101	0.0571465	0.100744	0.104076	0.1492	GE-active	DOS;profiling		product of diversity oriented synthesis
VU0155056	0.799784	0.506303	0.0645206	0.0495492	0.0238001	0.469214	0.0816705	0.552217	probe	lit-search	PLD1;PLD2	inhibitor of phospholipase D1/D2
BRD-A05715709	0.593288	0.493154	0.06728	0.166206	0.0695807	0.152157	0.238375	0.212086	probe	outreach	IDH1	putative inhibitor of IDH1 R132H
thalidomide	0.702769	0.501965	0.0685646	0.150122	0.0435961	0.36051	0.216446	0.450637	FDA	CTEP;kinome	CRBN	immunomodulatory drug; binder of cereblon
hyperforin	0.735544	0.526674	0.0728856	0.0298728	0.067748	0.0435579	0.0518493	0.0725966	clinical	lit-search	TRPC6	agonist of calcium-permeable ion channels
SZ4TA2	0.623649	0.495784	0.0732044	0.121399	0.0820478	0.08245	0.182265	0.125845	probe	lit-search	BCL2L1	inhibitor of BCL-xL
AGK-2	0.712403	0.498055	0.0748947	0.0238612	0.0901029	0.00653091	0.0424979	0.0133309	probe	chromatin;pilot-set	SIRT2	inhibitor of sirtuin 2
BRD-K19103580	0.632938	0.505483	0.0751721	0.0235743	0.0828997	0.0125073	0.0421246	0.0238338	GE-active	DOS;profiling		product of diversity oriented synthesis
IPR-456	0.802868	0.510947	0.0770707	0.0188675	0.0496333	0.13082	0.0346221	0.185669	probe	lit-search;synthesis	PLAUR	inhibitor of the interaction of urokinase receptor with binding partners
BRD-K09587429	0.687332	0.490081	0.0783568	0.0224936	0.0771503	0.0246602	0.041	0.0436357	GE-active	DOS;profiling		product of diversity oriented synthesis
PRL-3 inhibitor I	0.625527	0.494776	0.0790624	0.017427	0.0743984	0.0252921	0.0321957	0.0444651	probe	pilot-set	PTP4A3	inhibitor of phosphatase of regenerating liver-3 (PRL3)
ibrutinib	0.846299	0.553876	0.0799925	0.0399329	0.0660335	0.0900627	0.0675883	0.135967	clinical	CTEP;kinome	BTK	inhibitor of Bruton's tyrosine kinase
JW-55	0.628328	0.502136	0.0801061	0.213392	0.0530186	0.410624	0.293683	0.500649	probe	lit-search	TNKS	inhibitor of tankyrase
MK-0752	0.651619	0.499575	0.0850383	0.0100685	0.0856415	0.00954786	0.0196679	0.0184524	clinical	lit-search	APH1A;NCSTN;PSEN1;PSENEN	inhibitor of gamma-secretase
BRD-K86535717	0.574538	0.486853	0.085966	0.178966	0.0425324	0.506692	0.252685	0.585057	GE-active	DOS;profiling		product of diversity oriented synthesis
MI-1	0.694029	0.492881	0.0903176	0.00804446	0.0616136	0.0709256	0.0161185	0.111718	probe	lit-search	MEN1	binder of menin; inhibitor of menin-MLL fusion protein
UNC0321	0.605582	0.49032	0.0924301	0.00458771	0.0664878	0.0416569	0.00992184	0.0700896	probe	chromatin;pilot-set	EHMT2	inhibitor of G9a histone methyltransferase
C6-ceramide	0.824633	0.498601	0.0959184	0.00317824	0.0809127	0.0128901	0.00712815	0.0243927	probe	lit-search	MAPK1;PPP2CA;UGCG	inhibitor of glucosylceramide synthase; activator of MAP kinase (ERK); stimulator of protein phosphatase 2A
ML334 diastereomer	0.617911	0.478196	0.0967242	0.01258	0.157422	4.55528e-05	0.0238859	0.000170131	probe	lit-search;synthesis	KEAP1;NFE2L2	inhibitor of KEAP1-NFE2L2 protein-protein interaction
cyanoquinoline 11	0.667742	0.544485	0.0991725	0.0296506	0.0915666	0.0447279	0.051628	0.0743192	clinical	kinome;pilot-set	MAP3K8	inhibitor of MAP3K8; inhibitor of phosphorylated EGFR in cells
afatinib	0.952891	0.631436	0.101307	0.00362177	0.110981	0.00142851	0.00805659	0.00370733	clinical	kinome	EGFR;ERBB2	inhibitor of EGFR and HER2
BRD-K17060750	0.785321	0.490081	0.106459	0.00114119	0.0636396	0.0522402	0.00278902	0.0857557	GE-active	DOS;profiling		product of diversity oriented synthesis
lapatinib	0.820327	0.552305	0.107769	0.00138351	0.10518	0.00180356	0.00330706	0.00452969	FDA	CTEP;kinome;std-of-care	EGFR;ERBB2	inhibitor of EGFR and HER2
BRD-K33199242	0.759338	0.496569	0.112423	0.000657215	0.100744	0.00228086	0.00169755	0.0055003	GE-active	DOS;profiling		product of diversity oriented synthesis
BRD-K48477130	0.606129	0.490081	0.132019	0.00605396	0.145674	0.00243195	0.0124344	0.00576267	probe	lit-search;synthesis		screening hit
LY-2157299	0.579798	0.495272	0.138659	0.0343969	0.130373	0.0468279	0.0591366	0.0775721	probe	kinome	TGFBR1	inhibitor of the transforming growth factor beta type 1 receptor
PD 153035	0.827048	0.516207	0.152942	6.78369e-05	0.162658	2.23377e-05	0.000218934	9.0178e-05	probe	kinome	EGFR	inhibitor of EGFR
austocystin D	0.966596	0.606983	0.154951	9.18882e-06	0.0966849	0.00582782	3.68228e-05	0.012216	probe	pilot-set		natural product; inducer of DNA damage
BRD-K02492147	0.648204	0.491959	0.160211	3.27668e-06	0.156074	5.87026e-06	1.47077e-05	2.90845e-05	GE-active	DOS;profiling		product of diversity oriented synthesis
FGIN-1-27	0.573821	0.493018	0.180483	0.00494803	0.159549	0.0131421	0.0106168	0.0246981	probe	pilot-set	TSPO	activator of peripheral benzodiazepine receptor/translocator protein
