# Supplementary material for: Distinct and Common Features of Numerical and Structural Chromosomal Instability across Different Cancer Types
Source: Cancers (Basel). 2022 Mar 10;14(6):1424. doi: 10.3390/cancers14061424 (PMC8946057; doi:10.3390/cancers14061424)
Supplement: Supplementary file 1 [file cancers-14-01424-s001.zip › cancers-1573241-supplementary 3.17/Tasble S3.xlsx]

## Sheet: Table S3_drug_sensitivity_WGII_
cpd_name	max_1minus_AUC	median_1minus_AUC	Spearman_coef	Spearman_pvalue	Pearson_coef	Pearson_pvalue	Spearman_FDR	Pearson_FDR	cpd_status	inclusion_rationale	gene_symbol_of_protein_target	target_or_activity_of_compound
VX-680	0.878091	0.594176	-0.392641	0.000344754	-0.343788	0.00192163	0.000659267	0.00345639	clinical	pilot-set	AURKA;AURKB;AURKC	inhibitor of aurora kinases
BRD9876:MK-1775 (4:1 mol/mol)	0.738403	0.618492	-0.3659	0.00106061	-0.365543	0.000998519	0.0019077	0.0018323	probe	combination	WEE1	screening hit;inhibitor of WEE1
ciclopirox	0.780314	0.588267	-0.362312	1.78707e-30	-0.353386	5.64922e-29	9.73956e-28	6.15765e-27	FDA	lit-search	RRM1	substituted pyridone antimycotic; inhibitor of the iron-dependent enzyme ribonucleotide reductase
tivantinib	0.766875	0.619312	-0.353293	9.83663e-15	-0.328563	7.72703e-13	6.78603e-14	4.53474e-12	clinical	CTEP;kinome	MET	inhibitor of MET; inhibitor of microtubule assembly
parbendazole	0.902868	0.669464	-0.350966	7.78869e-29	-0.341475	2.72615e-27	1.44951e-26	1.85719e-25	probe	pilot-set		inhibitor of microtubule assembly
doxorubicin	0.966412	0.732216	-0.350037	7.97897e-29	-0.36166	8.59038e-31	1.44951e-26	2.34088e-28	FDA	std-of-care	TOP2A	inhibitor of topoisomerase II
triazolothiadiazine	0.934257	0.670176	-0.349151	1.88886e-28	-0.33242	8.64043e-26	2.57358e-26	4.70904e-24	probe	pilot-set	PDE4A;PDE4B;PDE4D	inhibitor of phosphdiesterase 4A/B/D
cytarabine hydrochloride	0.989341	0.579388	-0.348923	7.62106e-28	-0.364075	2.43095e-30	8.30696e-26	3.31217e-28	FDA	std-of-care		inducer of DNA damage
CHM-1	0.756066	0.592946	-0.34455	1.87527e-27	-0.324956	1.95677e-24	1.70337e-25	8.20338e-23	probe	pilot-set		inhibitor of tubulin polymerization
PF-3758309	0.978392	0.712147	-0.343806	2.89786e-14	-0.327857	4.87667e-13	1.83643e-13	2.95309e-12	probe	kinome	PAK4	inhibitor of serine/threonine p21-activating kinase 4
teniposide	0.967491	0.652883	-0.3425	1.61104e-14	-0.386455	2.28283e-18	1.08397e-13	2.76477e-17	FDA	pilot-set	TOP2A;TOP2B	inhibitor of topoisomerase II
carboplatin:etoposide (40:17 mol/mol)	0.840452	0.554833	-0.340888	1.7086e-26	-0.365523	1.71516e-30	1.33027e-24	3.11587e-28	probe	combination	TOP2A	inducer of DNA damage;inhibitor of topoisomerase II
nutlin-3	0.74497	0.540762	-0.34038	2.97327e-26	-0.394258	2.13899e-35	1.80048e-24	1.16575e-32	clinical	pilot-set	MDM2	inhibitor of p53-MDM2 interaction
omacetaxine mepesuccinate	0.974622	0.766696	-0.340075	3.00148e-20	-0.32002	5.44179e-18	4.54391e-19	6.44733e-17	FDA	lit-search		inhibitor of protein translation by preventing protein elongation
GSK-J4	0.704374	0.592417	-0.337801	0.00261479	-0.315647	0.00487679	0.00445331	0.00841092	probe	chromatin;lit-search	KDM6A;KDM6B	inhibitor of lysine-specific demethylases
doxorubicin:navitoclax (2:1 mol/mol)	0.94855	0.731952	-0.33559	6.87997e-26	-0.317727	3.09689e-23	3.40871e-24	9.37671e-22	probe	combination	TOP2A;BCL2;BCL2L1;BCL2L2	inhibitor of topoisomerase II;inhibitor of BCL2, BCL-xL, and BCL-W
topotecan	0.936751	0.698141	-0.334976	2.57214e-26	-0.336217	1.64271e-26	1.75227e-24	9.94752e-25	FDA	std-of-care	TOP1	inhibitor of topoisomerase I
methylstat	0.893446	0.568562	-0.334656	7.26284e-19	-0.308812	3.68379e-16	8.99602e-18	3.23817e-15	probe	chromatin;lit-search;outreach	KDM3A;KDM4A;KDM4B;KDM4C;KDM4D	inhibitor of lysine specific demethylases
SB-743921	0.996383	0.807724	-0.332198	4.34163e-26	-0.305755	3.70208e-22	2.36619e-24	9.17107e-21	clinical	lit-search	KIF11	inhibitor of kinesin 11
indisulam	0.765755	0.535127	-0.331731	8.57948e-24	-0.314403	2.05486e-21	2.92239e-22	4.30731e-20	clinical	chromatin;pilot-set	CA9	inhibitor of carbonic anhydrase isoform IX
SB-225002	0.752545	0.571806	-0.327354	4.08221e-25	-0.323983	1.31804e-24	1.71139e-23	5.98609e-23	probe	pilot-set	CXCR2	inhibitor of chemokine receptor 2
AT13387	0.951716	0.714753	-0.327145	9.80931e-13	-0.293995	1.83527e-10	4.86007e-12	7.57744e-10	clinical	CTEP	HSP90AA1	inhibitor of HSP90
vincristine	0.995437	0.751133	-0.32708	1.80205e-25	-0.322934	7.77497e-25	8.18429e-24	3.85214e-23	FDA	std-of-care		inhibitor of mictrotubule assembly
LY-2183240	0.734462	0.572318	-0.321723	9.64845e-24	-0.324468	3.83313e-24	3.09318e-22	1.3927e-22	probe	pilot-set	FAAH	inhibitor of fatty acid amide hydrolase; inhibitor of anandamide uptake
BI-2536	0.99722	0.767743	-0.320652	4.1358e-24	-0.29251	3.70637e-20	1.61001e-22	6.31241e-19	clinical	kinome;pilot-set	PLK1	inhibitor of polo-like kinase 1 (PLK1)
clofarabine	0.977012	0.638061	-0.318797	6.60488e-24	-0.347496	2.23638e-28	2.39977e-22	1.74118e-26	FDA	std-of-care		inducer of DNA damage
etoposide	0.878972	0.570696	-0.318411	1.88474e-23	-0.3507	2.03703e-28	5.70658e-22	1.74118e-26	FDA	pilot-set;std-of-care	TOP2A	inhibitor of topoisomerase II
chlorambucil	0.845524	0.532292	-0.318204	8.6581e-23	-0.317038	1.26131e-22	2.48351e-21	3.43707e-21	FDA	std-of-care		DNA alkylator
GSK461364	0.992401	0.763925	-0.317552	1.8285e-22	-0.311199	1.35549e-21	4.5297e-21	2.95496e-20	clinical	kinome	PLK1	inhibitor of polo-like kinase 1 (PLK1)
BRD-A86708339	0.840357	0.656366	-0.315321	9.93642e-12	-0.306719	3.78933e-11	4.43881e-11	1.76512e-10	probe	outreach		screening hit
rigosertib	0.925371	0.690696	-0.313992	7.74187e-22	-0.308324	4.47231e-21	1.62282e-20	9.02743e-20	clinical	kinome	PIK3CA;PIK3CB;PLK1	inhibitor of polo-like kinase 1; inhibitor of PI3K catalytic subunits alpha and beta
narciclasine	0.909002	0.744543	-0.313557	4.98957e-22	-0.277357	2.1494e-17	1.08773e-20	2.21024e-16	probe	pilot-set	RHOA	activates cellular activity of RhoA; modulator of Rho/Rho kinase/LIM kinase/cofilin signaling
piperlongumine	0.766076	0.567127	-0.313542	1.10109e-22	-0.290764	1.34906e-19	3.00046e-21	2.16246e-18	probe	pilot-set		natural product; modulator of ROS levels
paclitaxel	0.995997	0.757986	-0.313366	1.77025e-22	-0.308986	7.20527e-22	4.5297e-21	1.6362e-20	FDA	std-of-care		inhibitor of microtubule assembly
tanespimycin:gemcitabine (1:1 mol/mol)	0.966733	0.667971	-0.31296	2.90598e-22	-0.325496	4.76194e-24	6.59901e-21	1.62204e-22	probe	combination	HSP90AA1;CMPK1;RRM1;TYMS	inhibitor of HSP90;inhibitor of DNA replication; inhibitor of ribonucleotide reductase, thymidylate synthetase, and cytidine monophosphate (UMP-CMP) kinase
mitomycin	0.889952	0.622539	-0.311071	2.86476e-22	-0.301438	6.02189e-21	6.59901e-21	1.17212e-19	FDA	pilot-set;std-of-care		DNA crosslinker
PX-12	0.66415	0.531131	-0.307111	3.55166e-21	-0.315295	2.72735e-22	6.67466e-20	7.07813e-21	clinical	pilot-set	TXN	inhibitor of thioredoxin-1
fluorouracil	0.738686	0.541445	-0.306602	9.29969e-22	-0.270448	4.20889e-17	1.87716e-20	4.09615e-16	FDA	std-of-care	TYMS	pyrimidine analog; inhibitor of thymidylate synthase
BRD-K34222889	0.801331	0.617228	-0.305452	1.71607e-21	-0.3157	6.36724e-23	3.3402e-20	1.82639e-21	probe	outreach		analog of the natural product piperlongumine
piperlongumine:MST-312 (1:1 mol/mol)	0.726706	0.572643	-0.305428	2.44726e-19	-0.288605	2.39143e-17	3.17561e-18	2.36969e-16	probe	combination	TERT	natural product; modulator of ROS levels;inhibitor of telomerase reverse transcriptase
PL-DI	0.837194	0.629899	-0.303464	7.34795e-21	-0.288125	7.10024e-19	1.29182e-19	9.92213e-18	probe	pilot-set		dimer of piperlongumine; inducer of ROS
KX2-391	0.962098	0.693541	-0.300576	1.77486e-20	-0.292854	1.78691e-19	2.93121e-19	2.70518e-18	clinical	kinome	SRC	peptide mimetic; inhibitor of SRC activity in cells
docetaxel:tanespimycin (2:1 mol/mol)	0.992094	0.799135	-0.299746	4.74475e-21	-0.28012	1.76517e-18	8.61964e-20	2.23725e-17	probe	combination	HSP90AA1	inhibitor of microtubule assembly;inhibitor of HSP90
decitabine:carboplatin (1:1 mol/mol)	0.902404	0.518444	-0.297657	1.92928e-20	-0.309857	4.23135e-22	3.09253e-19	1.00265e-20	probe	combination	DNMT1	inhibitor of DNA methyltransferase;inducer of DNA damage
PHA-793887	0.949339	0.597847	-0.296858	1.28147e-20	-0.295325	2.05604e-20	2.1825e-19	3.73514e-19	clinical	chromatin;kinome	CDK1;CDK2;CDK4;CDK5;CDK7;CDK9	inhibitor of cyclin-dependent kinases
NSC632839	0.873423	0.582871	-0.296324	2.09275e-20	-0.284803	6.59182e-19	3.2587e-19	9.45406e-18	probe	pilot-set	USP13;USP5	inhibitor of ubiquitin isopeptidase
PRIMA-1	0.860523	0.562875	-0.294133	8.00664e-19	-0.300165	1.42479e-19	9.69693e-18	2.2186e-18	probe	pilot-set	TP53	re-activator of the pro-apoptotic activity of mutant p53
YK 4-279	0.705176	0.567435	-0.29375	5.76131e-20	-0.270332	4.87667e-17	8.26293e-19	4.58239e-16	probe	chromatin;pilot-set	DHX9;ERG;ETV1	inhibitor of RNA helicase A (RHA) binding to EWS-FLI1; inhibitor of ERG and ETV1 activity
BRD-K70511574	0.808425	0.622624	-0.293404	9.205e-20	-0.286262	7.54205e-19	1.28634e-18	1.0276e-17	probe	kinome	PLK1	inhibitor of polo-like kinase 1 (PLK1)
BRD-K66453893	0.705764	0.570372	-0.292986	1.0914e-19	-0.287421	5.62311e-19	1.48703e-18	8.28268e-18	GE-active	DOS;profiling		product of diversity oriented synthesis
KPT185	0.990229	0.682581	-0.292121	3.527e-15	-0.284866	1.76628e-14	2.63317e-14	1.33698e-13	probe	outreach	XPO1	inhibitor of exportin 1
SNX-2112	0.877121	0.692328	-0.291823	3.65071e-20	-0.280425	1.11261e-18	5.37739e-19	1.47896e-17	probe	pilot-set	HSP90AA1;HSP90B1	inhibitor of HSP90alpha and HSP90beta
barasertib	0.96635	0.534512	-0.290565	2.44544e-19	-0.321104	1.74344e-23	3.17561e-18	5.58927e-22	clinical	kinome	AURKB	inhibitor of aurora kinase B
nakiterpiosin	0.77457	0.621958	-0.287825	4.78428e-19	-0.274135	2.33932e-17	6.0638e-18	2.36098e-16	probe	pilot-set		natural product; inhibitor of microtubule assembly
AT7867	0.773303	0.574743	-0.286809	1.23458e-18	-0.279393	9.99208e-18	1.43159e-17	1.11136e-16	probe	chromatin;kinome	AKT1;AKT2;AKT3;RPS6KB2	inhibitor of AKT1/2/3 and S6K
CD-437	0.808261	0.60811	-0.285475	1.33675e-18	-0.278823	8.78428e-18	1.51776e-17	1.0186e-16	probe	chromatin;pilot-set	RARG	agonist of retinoic acid receptor gamma
navitoclax:gemcitabine (1:1 mol/mol)	0.964175	0.714274	-0.283717	2.50982e-18	-0.286153	1.25243e-18	2.68206e-17	1.62518e-17	probe	combination	BCL2;BCL2L1;BCL2L2;CMPK1;RRM1;TYMS	inhibitor of BCL2, BCL-xL, and BCL-W;inhibitor of DNA replication; inhibitor of ribonucleotide reductase, thymidylate synthetase, and cytidine monophosphate (UMP-CMP) kinase
serdemetan	0.765772	0.531268	-0.283371	3.23955e-17	-0.312683	8.40395e-21	3.04406e-16	1.57936e-19	clinical	pilot-set	MDM2	inhibitor of MDM2
3-Cl-AHPC	0.81044	0.617621	-0.281975	1.43921e-18	-0.273768	1.48968e-17	1.60076e-17	1.62375e-16	probe	outreach	NR0B2	binder of nuclear receptor SHP
BRD-A94377914	0.743888	0.552066	-0.281873	2.84333e-10	-0.297482	2.51386e-11	1.05416e-09	1.2018e-10	probe	chromatin;outreach	HDAC1;HDAC2;HDAC3;HDAC6;HDAC8	inhibitor of HDAC1, HDAC2, HDAC3, HDAC6, and HDAC8
SNX-2112:bortezomib (250:1 mol/mol)	0.93129	0.684781	-0.281537	1.56689e-18	-0.275209	9.55027e-18	1.70791e-17	1.08435e-16	probe	combination	HSP90AA1;HSP90B1;PSMB1;PSMB2;PSMB5;PSMD1;PSMD2	inhibitor of HSP90alpha and HSP90beta;inhibitor of 26S proteasome
LRRK2-IN-1	0.768153	0.561219	-0.280794	1.32069e-13	-0.268542	1.56835e-12	7.5766e-13	8.63384e-12	probe	kinome	DCLK1;LRRK2	inhibitor of leucine-rich repeat kinase 2; inhibitor of doublecortin-like kinase
gemcitabine	0.983604	0.674798	-0.28071	4.31592e-17	-0.280359	4.73823e-17	3.9203e-16	4.53041e-16	FDA	pilot-set;std-of-care	CMPK1;RRM1;TYMS	inhibitor of DNA replication; inhibitor of ribonucleotide reductase, thymidylate synthetase, and cytidine monophosphate (UMP-CMP) kinase
MK-1775	0.909801	0.629882	-0.280561	6.37297e-18	-0.268869	1.55706e-16	6.43197e-17	1.41433e-15	clinical	CTEP;kinome;pilot-set	WEE1	inhibitor of WEE1
SR-II-138A	0.959639	0.748664	-0.280542	9.49171e-19	-0.249143	5.41726e-15	1.12456e-17	4.47335e-14	probe	pilot-set	EIF4A2;EIF4E;EIF4G1	silvestrol analog; inhibits translation by modulating the eIF4F complex
NSC95397	0.875523	0.523942	-0.279873	4.09157e-16	-0.291494	2.08827e-17	3.43062e-15	2.18867e-16	probe	pilot-set	CDC25A;CDC25B;CDC25C	inhibitor of cell division cycle 25 phosphatase (CDC25)
avrainvillamide	0.819811	0.517983	-0.279552	1.63757e-13	-0.271854	7.82139e-13	9.10688e-13	4.53474e-12	probe	pilot-set	NPM1	natural product; inhibitor of nucleophosmin
alisertib	0.913831	0.583076	-0.279042	4.84438e-18	-0.295796	3.56266e-20	4.98149e-17	6.26339e-19	clinical	CTEP;kinome	AURKA;AURKB	inhibitor of aurora kinases A and B
decitabine:navitoclax (2:1 mol/mol)	0.9459	0.573138	-0.277574	8.62813e-18	-0.275269	1.64243e-17	8.39702e-17	1.75515e-16	probe	combination	DNMT1;BCL2;BCL2L1;BCL2L2	inhibitor of DNA methyltransferase;inhibitor of BCL2, BCL-xL, and BCL-W
FQI-2	0.75427	0.595234	-0.27581	4.7877e-18	-0.263022	1.69688e-16	4.98149e-17	1.51606e-15	probe	chromatin;pilot-set		inhibitor of LSF1-mediated transcription
Merck60	0.829957	0.55543	-0.275338	1.03816e-17	-0.292709	6.57481e-20	9.92623e-17	1.08584e-18	probe	chromatin;pilot-set	HDAC1;HDAC2	inhibitor of HDAC1 and HDAC2
CR-1-31B	0.997302	0.796509	-0.275326	8.53179e-18	-0.230619	8.42151e-13	8.39702e-17	4.83129e-12	probe	pilot-set	EIF4A2;EIF4E;EIF4G1	silvestrol analog; inhibits translation by modulating the eIF4F complex
NVP-BEZ235	0.939647	0.65944	-0.273571	2.22903e-13	-0.247863	3.55578e-11	1.191e-12	1.6706e-10	clinical	kinome;outreach;pilot-set	MTOR;PIK3CA;PIK3CB;PIK3CD;PIK3CG	inhibitor of PI3K and mTOR kinase activity
tacedinaline	0.752463	0.534785	-0.271233	9.2061e-13	-0.256765	1.50687e-11	4.60305e-12	7.53434e-11	probe	chromatin;lit-search;outreach	HDAC1;HDAC2;HDAC3;HDAC6;HDAC8	inhibitor of HDAC1, HDAC2, HDAC3, HDAC6, and HDAC8
oxaliplatin	0.72548	0.515763	-0.270889	7.4709e-17	-0.284041	1.93043e-18	6.47093e-16	2.3911e-17	FDA	std-of-care		DNA alkylator; organoplatinum reagent
sotrastaurin	0.709517	0.508215	-0.270377	1.17912e-12	-0.267325	2.14827e-12	5.68689e-12	1.13671e-11	clinical	kinome	PRKCB	inhibitor of protein kinase C beta
JQ-1:UNC0638 (2:1 mol/mol)	0.860059	0.604182	-0.270109	1.4678e-15	-0.253541	7.84126e-14	1.1764e-14	5.40947e-13	probe	combination	BRDT;EHMT1;EHMT2	inhibitor of bromodomain (BRD) and extra-C terminal domain (BET) proteins;inhibitor of EHMT2 and GLP methyltransferase
decitabine	0.931003	0.521022	-0.269573	4.25491e-17	-0.323156	2.89255e-24	3.9203e-16	1.12603e-22	FDA	chromatin;CTEP;std-of-care	DNMT1	inhibitor of DNA methyltransferase
BRD-K30748066	0.918787	0.629455	-0.269331	0.0212111	-0.279006	0.0168318	0.0314131	0.0264362	probe	kinome	CDK9	inhibitor of CDK9
BRD-K01737880	0.749222	0.532224	-0.268331	0.021715	-0.213355	0.0699287	0.0320723	0.100029	probe	outreach		screening hit
ceranib-2	0.968556	0.619175	-0.266853	7.16993e-17	-0.23277	4.29791e-13	6.40592e-16	2.69237e-12	probe	lit-search	ACER1;ACER2;ACER3;ASAH1;ASAH2;ASAH2B	inhibitor of ceramidase activity
JQ-1:carboplatin (1:1 mol/mol)	0.844889	0.604763	-0.266747	7.80755e-16	-0.247573	8.7498e-14	6.35092e-15	5.9608e-13	probe	combination	BRDT	inhibitor of bromodomain (BRD) and extra-C terminal domain (BET) proteins;inducer of DNA damage
ML311	0.748365	0.584408	-0.266155	7.48016e-17	-0.265467	9.03513e-17	6.47093e-16	8.34601e-16	probe	outreach	MCL1	inhibitor of MCL1
MST-312	0.759082	0.588831	-0.265409	1.99827e-16	-0.240901	1.01835e-13	1.70166e-15	6.76832e-13	probe	chromatin;pilot-set	TERT	inhibitor of telomerase reverse transcriptase
vorinostat:navitoclax (4:1 mol/mol)	0.927816	0.59964	-0.265364	3.5084e-15	-0.242304	7.77188e-13	2.63317e-14	4.53474e-12	probe	combination	HDAC1;HDAC2;HDAC3;HDAC6;HDAC8;BCL2;BCL2L1;BCL2L2	inhibitor of HDAC1, HDAC2, HDAC3, HDAC6, and HDAC8;inhibitor of BCL2, BCL-xL, and BCL-W
BRD-K61166597	0.843745	0.555208	-0.26342	3.78038e-15	-0.262136	5.18761e-15	2.7842e-14	4.34961e-14	probe	chromatin;outreach		inhibitor of HDAC1 and HDAC2
CCT036477	0.724605	0.509018	-0.26112	7.20596e-16	-0.250508	1.09227e-14	5.95037e-15	8.50411e-14	probe	pilot-set		inhibitor of WNT signaling by blocking beta-catenin transcription
COL-3	0.722536	0.568015	-0.261118	5.14091e-12	-0.24582	8.93432e-11	2.33483e-11	3.89537e-10	clinical	outreach		analog of tetracycline
dinaciclib	0.998668	0.836976	-0.261107	1.41692e-08	-0.232485	4.88213e-07	4.29012e-08	1.32376e-06	clinical	chromatin;CTEP;kinome	CDK1;CDK2;CDK5;CDK9	inhibitor of cyclin-dependent kinases
necrosulfonamide	0.798476	0.582223	-0.260533	2.69184e-11	-0.233497	2.67905e-09	1.1114e-10	9.79922e-09	probe	lit-search		inhibitor of downstream signaling of RIP3 associated with MLKL
R428	0.874737	0.596583	-0.257682	1.18271e-11	-0.238447	3.8434e-10	5.19822e-11	1.52895e-09	probe	kinome	AXL	inhibitor of the tyrosine-protein kinase receptor UFO
pevonedistat	0.87207	0.595508	-0.256077	9.52909e-15	-0.244003	1.72647e-13	6.74461e-14	1.13364e-12	clinical	pilot-set	NAE1	inhibitor of Nedd-8 activating enzyme
SN-38	0.951856	0.628259	-0.255718	3.35875e-13	-0.271386	9.77643e-15	1.74335e-12	7.72196e-14	probe	pilot-set	TOP1	metabolite of irinotecan; inhibitor of topoisomerase I
isoevodiamine	0.724889	0.575085	-0.25566	2.58388e-15	-0.22982	1.37379e-12	1.9834e-14	7.63997e-12	probe	pilot-set		natural product
vorinostat	0.831802	0.593322	-0.255504	4.49833e-15	-0.22206	1.1573e-11	3.26878e-14	5.84008e-11	FDA	chromatin;CTEP;pilot-set;std-of-care	HDAC1;HDAC2;HDAC3;HDAC6;HDAC8	inhibitor of HDAC1, HDAC2, HDAC3, HDAC6, and HDAC8
docetaxel	0.995994	0.777418	-0.255158	8.99856e-08	-0.231104	1.38582e-06	2.52794e-07	3.61373e-06	FDA	std-of-care		inhibitor of microtubule assembly
JQ-1:vorinostat (2:1 mol/mol)	0.945046	0.645677	-0.255135	9.78492e-15	-0.233177	1.71627e-12	6.78603e-14	9.26107e-12	probe	combination	BRDT;HDAC1;HDAC2;HDAC3;HDAC6;HDAC8	inhibitor of bromodomain (BRD) and extra-C terminal domain (BET) proteins;inhibitor of HDAC1, HDAC2, HDAC3, HDAC6, and HDAC8
apicidin	0.910167	0.657152	-0.254605	1.77436e-15	-0.243201	3.23745e-14	1.40149e-14	2.29145e-13	probe	chromatin;outreach	HDAC1;HDAC2;HDAC3;HDAC6;HDAC8	inhibitor of HDAC1, HDAC2, HDAC3, HDAC6, and HDAC8
bendamustine	0.636388	0.505278	-0.253299	1.52236e-13	-0.261957	2.06259e-14	8.64254e-13	1.51907e-13	FDA	std-of-care		DNA alkylator
PAC-1	0.695856	0.561766	-0.252207	2.4523e-14	-0.246408	9.81423e-14	1.606e-13	6.6034e-13	probe	pilot-set	CASP3	activator of procaspase-3
PF-184	0.723209	0.559255	-0.251422	1.57836e-14	-0.248088	3.56845e-14	1.07526e-13	2.49334e-13	probe	kinome	IKBKB	inhibitor of IKK-2
leptomycin B	0.997042	0.884618	-0.251194	2.0736e-15	-0.188331	3.46506e-09	1.61445e-14	1.20284e-08	probe	lit-search	XPO1	inhibitor of exportin 1
NSC48300	0.688322	0.518939	-0.25119	6.83439e-15	-0.245194	3.0621e-14	4.90098e-14	2.19585e-13	probe	outreach	TASP1	inhibitor of threonine endopeptidase taspase 1
RITA	0.955599	0.545646	-0.248923	2.47531e-14	-0.251686	1.25221e-14	1.606e-13	9.61204e-14	probe	pilot-set	MDM2;TP53	inhibitor of p53-MDM2 interaction
cucurbitacin I	0.940784	0.700241	-0.248797	3.76945e-14	-0.250579	2.44566e-14	2.30826e-13	1.77718e-13	probe	chromatin;outreach		natural product; modulator of NFKB1 and STAT3 signaling
entinostat	0.898176	0.611013	-0.247541	2.59781e-14	-0.252607	7.36724e-15	1.66565e-13	5.90462e-14	clinical	chromatin;CTEP;outreach	HDAC1;HDAC2;HDAC3;HDAC6;HDAC8	inhibitor of HDAC1, HDAC2, HDAC3, HDAC6, and HDAC8
curcumin	0.740025	0.60046	-0.247518	1.77674e-14	-0.227891	1.91257e-12	1.18088e-13	1.02192e-11	clinical	pilot-set		natural product; modulator of ROS; modulator of NF-kappa-B signaling
serdemetan:SCH-529074 (1:1 mol/mol)	0.998583	0.554081	-0.246459	4.81012e-14	-0.232564	1.25088e-12	2.84947e-13	7.02811e-12	probe	combination	MDM2;TP53	inhibitor of MDM2;activator of mutant p53
olaparib	0.758611	0.529014	-0.244153	4.34574e-14	-0.253416	4.28951e-15	2.60267e-13	3.65279e-14	clinical	chromatin;pilot-set	PARP1;PARP2	inhibitor of poly (ADP-ribose) polymerase 1 and 2
tipifarnib-P1	0.819722	0.527648	-0.243769	5.2416e-14	-0.252245	6.38655e-15	3.07169e-13	5.19503e-14	clinical	pilot-set	FNTA	inhibitor of farnesyltransferase
BRD-K88742110	0.632119	0.505364	-0.243727	7.45873e-14	-0.207311	2.37714e-10	4.32447e-13	9.52606e-10	probe	chromatin;outreach	HDAC8	inhibitor of HDAC8
AZD7762	0.998576	0.717288	-0.243424	3.15948e-14	-0.232176	4.80681e-13	1.97922e-13	2.9435e-12	clinical	kinome	CHEK1;CHEK2	inhibitor of checkpoint kinases 1 and 2
JQ-1	0.880243	0.616614	-0.243186	3.91349e-14	-0.233018	4.54155e-13	2.36983e-13	2.81267e-12	probe	chromatin;lit-search;pilot-set	BRDT	inhibitor of bromodomain (BRD) and extra-C terminal domain (BET) proteins
sirolimus:bortezomib (250:1 mol/mol)	0.938103	0.660089	-0.242706	3.44132e-14	-0.251886	3.36174e-15	2.13127e-13	2.90818e-14	probe	combination	MTOR;PSMB1;PSMB2;PSMB5;PSMD1;PSMD2	inhibitor of mTOR;inhibitor of 26S proteasome
neopeltolide	0.940494	0.685018	-0.240445	0.000218207	-0.259626	6.28125e-05	0.000430879	0.000134775	probe	pilot-set		inhibitor of cellular respiration
alvocidib	0.904323	0.735807	-0.240002	2.27267e-07	-0.212551	4.90755e-06	6.01264e-07	1.20478e-05	clinical	CTEP;kinome	CDK1;CDK2;CDK4;CDK6	inhibitor of cyclin-dependent kinases
NVP-BSK805	0.762733	0.575973	-0.239327	1.94624e-13	-0.23855	2.33902e-13	1.0607e-12	1.49972e-12	probe	kinome	JAK2	inhibitor of Janus kinase 2
axitinib	0.992784	0.556779	-0.239051	1.54004e-13	-0.211353	7.6722e-11	8.65282e-13	3.39947e-10	FDA	kinome	FLT1;FLT3;KDR;KIT;PDGFRA;PDGFRB	inhibitor of VEGFRs, c-KIT, and PDGFR alpha and beta
tipifarnib-P2	0.867552	0.572216	-0.238607	5.72073e-08	-0.293488	1.72384e-11	1.66727e-07	8.38833e-11	probe	pilot-set	FNTA	inhibitor of farnesyltransferase
KW-2449	0.883012	0.5632	-0.238262	1.75167e-13	-0.247467	1.85803e-14	9.64304e-13	1.38716e-13	clinical	kinome	AURKA;FLT3	inhibitor of FLT3 and AURKA
ISOX	0.776715	0.595439	-0.237395	3.25619e-13	-0.208805	1.71484e-10	1.70637e-12	7.13427e-10	probe	chromatin;pilot-set	HDAC6	inhibitor of HDAC6
manumycin A	0.814794	0.534444	-0.236704	3.50503e-13	-0.234621	5.6964e-13	1.80211e-12	3.41158e-12	probe	pilot-set	FNTA;FNTB	inhibitor of RAS farnesyltransferase
PF-573228	0.83634	0.564771	-0.236524	2.80825e-13	-0.218173	1.79249e-11	1.48592e-12	8.6452e-11	probe	kinome	PTK2	inhibitor of focal adhesion kinase
LBH-589	0.987685	0.821891	-0.236106	2.12023e-13	-0.208969	9.36782e-11	1.14409e-12	4.05195e-10	clinical	chromatin;outreach	HDAC1;HDAC2;HDAC3;HDAC6;HDAC8	inhibitor of HDAC1, HDAC2, HDAC3, HDAC6, and HDAC8
ELCPK	0.776646	0.564395	-0.234751	5.9973e-07	-0.248561	1.19532e-07	1.52025e-06	3.50242e-07	probe	pilot-set		screening hit
PIK-93	0.769642	0.580071	-0.234335	8.35291e-13	-0.226616	4.74135e-12	4.21512e-12	2.46099e-11	probe	kinome	PIK3CG	inhibitor of PI3K catalytic subunit gamma
BRD-K66532283	0.821662	0.535195	-0.23433	2.22454e-12	-0.227401	1.00098e-11	1.03622e-11	5.09846e-11	probe	chromatin;outreach	HDAC1;HDAC2	inhibitor of HDAC1 and HDAC2
Compound 7d-cis	0.744075	0.533966	-0.23417	2.58442e-11	-0.244636	3.04332e-12	1.0752e-10	1.59482e-11	probe	pilot-set	XPO1	inhibitor of CRM1-mediated nucleocytoplasmic transport
Compound 23 citrate	0.717761	0.545099	-0.234168	1.68065e-12	-0.197998	2.77836e-09	7.96481e-12	1.00947e-08	probe	pilot-set		analog of natural product cortistatin
belinostat	0.853454	0.667449	-0.234087	3.93413e-07	-0.234485	3.75504e-07	1.01137e-06	1.02839e-06	clinical	chromatin;CTEP	HDAC1;HDAC2;HDAC3;HDAC6;HDAC8	inhibitor of HDAC1, HDAC2, HDAC3, HDAC6, and HDAC8
sirolimus	0.944267	0.617143	-0.232418	4.80401e-13	-0.228525	1.19215e-12	2.4469e-12	6.76792e-12	FDA	kinome	MTOR	inhibitor of mTOR
SNS-032	0.899576	0.682879	-0.232034	4.88254e-12	-0.237113	1.61085e-12	2.23612e-11	8.77915e-12	clinical	chromatin;kinome;lit-search	CDK16;CDK17;CDK2;CDK7;CDK9;CDKL5	inhibitor of cyclin-dependent kinases
BRD-K29313308	0.814152	0.510777	-0.231484	1.59762e-12	-0.180629	4.16859e-08	7.63773e-12	1.29822e-07	probe	chromatin;outreach	HDAC3	inhibitor of HDAC3
neuronal differentiation inducer III	0.783552	0.567264	-0.229841	1.09598e-12	-0.23454	3.6601e-13	5.38119e-12	2.31948e-12	probe	chromatin;pilot-set		induction of rat HCN cell differentiation as judged by induction of neuronal reporter neuroD activity
GSK525762A	0.787066	0.550939	-0.228833	1.11014e-12	-0.217117	1.55604e-11	5.40202e-12	7.70947e-11	probe	chromatin;lit-search	BRD2;BRD3;BRD4	inhibitor of bromodomain (BRD) and extra-C terminal domain (BET) proteins
cerulenin	0.708458	0.560604	-0.227965	2.5365e-12	-0.207766	1.93647e-10	1.17152e-11	7.87593e-10	probe	pilot-set	FASN;HMGCS1	inhibitor of fatty acid synthase; inhibitor of HMG-CoA synthase
FQI-1	0.704367	0.579012	-0.227825	3.08317e-07	-0.229393	2.54326e-07	8.03986e-07	7.03592e-07	probe	pilot-set		inhibitor of LSF1-mediated transcription
NSC19630	0.793934	0.51204	-0.227367	2.36953e-09	-0.225154	3.41001e-09	8.02109e-09	1.19132e-08	probe	lit-search	WRN	inhibitor of Werner syndrome helicase activity
BRD-K35604418	0.817728	0.578807	-0.22633	5.18764e-12	-0.177977	6.71009e-08	2.33658e-11	2.04302e-07	probe	outreach	MCL1	inhibitor of MCL1
I-BET151	0.885109	0.599384	-0.225614	2.09217e-12	-0.211279	4.99995e-11	9.82958e-12	2.28989e-10	probe	chromatin;lit-search	BRD2;BRD3;BRD4	inhibitor of bromodomain (BRD) and extra-C terminal domain (BET) proteins
alisertib:navitoclax (2:1 mol/mol)	0.940337	0.641852	-0.22361	3.57899e-11	-0.223073	3.99609e-11	1.44485e-10	1.84565e-10	probe	combination	AURKA;AURKB;BCL2;BCL2L1;BCL2L2	inhibitor of aurora kinases A and B;inhibitor of BCL2, BCL-xL, and BCL-W
B02	0.691803	0.55374	-0.223452	1.29848e-11	-0.210529	1.91434e-10	5.66137e-11	7.84448e-10	probe	chromatin;pilot-set	RAD51	inhibitor of RAD51
STF-31	0.914419	0.618355	-0.223191	1.40964e-11	-0.216211	6.13653e-11	6.04923e-11	2.76398e-10	probe	lit-search;synthesis	NAMPT	inhibitor of nicotinamide phosphoribosyltransferase
momelotinib	0.797025	0.581061	-0.222407	2.45833e-11	-0.218427	5.62567e-11	1.03061e-10	2.55499e-10	clinical	kinome	JAK1;JAK2	inhibitor of Janus kinases 1 and 2
bardoxolone methyl	0.888514	0.713646	-0.220904	2.60715e-10	-0.185935	1.1555e-07	9.86733e-10	3.40403e-07	clinical	lit-search		electrophilic inducer of the NFE2L2-KEAP1 pathway
crizotinib	0.863047	0.611286	-0.220541	1.31123e-11	-0.210711	1.05674e-10	5.6716e-11	4.53481e-10	FDA	kinome;std-of-care	ALK;MET	inhibitor of c-MET and ALK
NVP-231	0.786923	0.578756	-0.220493	1.16678e-11	-0.223841	5.5819e-12	5.16989e-11	2.86994e-11	probe	kinome	CERK	inhibitor of ceramide kinase
navitoclax:MST-312 (1:1 mol/mol)	0.921638	0.605787	-0.219396	3.23627e-11	-0.211542	1.63458e-10	1.32614e-10	6.85267e-10	probe	combination	BCL2;BCL2L1;BCL2L2;TERT	inhibitor of BCL2, BCL-xL, and BCL-W;inhibitor of telomerase reverse transcriptase
KU 0060648	0.797547	0.601843	-0.21847	1.72336e-11	-0.209846	1.0754e-10	7.28085e-11	4.57885e-10	probe	kinome;pilot-set	PRKDC	inhibitor of DNA-dependent protein kinase
CIL70	0.681362	0.526299	-0.218246	1.07356e-06	-0.173295	0.000115509	2.67164e-06	0.000238457	probe	pilot-set		screening hit
ouabain	0.975486	0.817581	-0.216102	1.55901e-11	-0.187204	5.77734e-09	6.63798e-11	1.98028e-08	probe	lit-search	ATP1A1;ATP1A2;ATP1A3;ATP1A4;ATP1B1;ATP1B2;ATP1B3;ATP1B4	cardiac glycoside; inhibitor of the Na+/K+-ATPase
BRD-A02303741:navitoclax (2:1 mol/mol)	0.879543	0.533078	-0.215663	1.26352e-10	-0.204826	1.05341e-09	4.9541e-10	4.13029e-09	probe	combination	DOT1L;BCL2;BCL2L1;BCL2L2	inhibitor of histone methyltransferases;inhibitor of BCL2, BCL-xL, and BCL-W
HLI 373	0.644755	0.527614	-0.215484	5.45911e-11	-0.221032	1.68589e-11	2.15595e-10	8.27756e-11	probe	pilot-set	MDM2	inhibitor of MDM2
BRD-K80183349	0.673934	0.520373	-0.215392	4.15799e-11	-0.210698	1.1099e-10	1.66625e-10	4.68912e-10	probe	chromatin;outreach	HDAC1;HDAC2	inhibitor of HDAC1 and HDAC2
CAY10618	0.893501	0.663566	-0.213027	3.436e-11	-0.190707	3.24984e-09	1.39748e-10	1.15011e-08	probe	pilot-set	NAMPT	inhibitor of nicotinamide phosphoribosyltransferase
GMX-1778	0.885492	0.562466	-0.212739	4.85678e-11	-0.23739	1.86022e-13	1.93208e-10	1.20693e-12	clinical	pilot-set	NAMPT	inhibitor of nicotinamide phosphoribosyltransferase
AZ-3146	0.722211	0.522457	-0.211607	1.43501e-10	-0.198925	1.74731e-09	5.5863e-10	6.56749e-09	probe	lit-search	TTK	inhibitor of TTK protein kinase
marinopyrrole A	0.909279	0.613608	-0.209763	1.487e-07	-0.216645	5.61346e-08	4.07244e-07	1.72844e-07	probe	outreach	MCL1	natural product; putative inhibitor of MCL1
UNC0638:navitoclax (1:1 mol/mol)	0.92061	0.532429	-0.20967	3.95474e-10	-0.19064	1.37222e-08	1.44653e-09	4.56013e-08	probe	combination	EHMT1;EHMT2;BCL2;BCL2L1;BCL2L2	inhibitor of EHMT2 and GLP methyltransferase;inhibitor of BCL2, BCL-xL, and BCL-W
BIX-01294	0.710043	0.54416	-0.209521	1.58683e-10	-0.217735	2.85918e-11	6.13349e-10	1.355e-10	probe	chromatin;pilot-set	EHMT2	inhibitor of G9a histone methyltransferase
SID 26681509	0.764239	0.553074	-0.209019	1.04749e-09	-0.213088	4.86019e-10	3.63619e-09	1.91942e-09	probe	pilot-set	CTSL1	inhibitor of cathepsin L
OSI-930	0.728345	0.540523	-0.207553	8.99448e-09	-0.210757	5.23711e-09	2.75393e-08	1.80647e-08	clinical	kinome	KDR;KIT	inhibitor of c-KIT and VEGFR2
vorinostat:carboplatin (1:1 mol/mol)	0.758132	0.546961	-0.207473	2.40671e-10	-0.19687	1.9423e-09	9.237e-10	7.25036e-09	probe	combination	HDAC1;HDAC2;HDAC3;HDAC6;HDAC8	inhibitor of HDAC1, HDAC2, HDAC3, HDAC6, and HDAC8;inducer of DNA damage
BRD1812	0.688804	0.558145	-0.207399	2.6729e-10	-0.181903	3.27717e-08	1.00464e-09	1.03841e-07	probe	pilot-set		screening hit
TW-37	0.738246	0.586287	-0.207245	2.88416e-10	-0.18945	8.76567e-09	1.06207e-09	2.98581e-08	probe	pilot-set	BCL2;BCL2L1	inhibitor of BCL2 and BCL-xL
navitoclax:piperlongumine (1:1 mol/mol)	0.922359	0.579934	-0.206334	7.72252e-10	-0.189806	1.62069e-08	2.75083e-09	5.32095e-08	probe	combination	BCL2;BCL2L1;BCL2L2	inhibitor of BCL2, BCL-xL, and BCL-W;natural product; modulator of ROS levels
triptolide	0.821409	0.593663	-0.205016	2.59723e-10	-0.167279	2.76265e-07	9.86733e-10	7.60426e-07	clinical	pilot-set		natural product; inhibitor of RNA polymerase II
MGCD-265	0.996554	0.537654	-0.20481	2.83016e-10	-0.172896	1.10592e-07	1.05416e-09	3.2757e-07	clinical	kinome	FLT1;FLT3;KDR;MET	inhibitor of c-MET and VEGFRs
gossypol	0.67669	0.556233	-0.204408	6.60095e-10	-0.20047	1.41376e-09	2.36679e-09	5.46452e-09	clinical	CTEP;pilot-set	BCL2;BCL2L1;LDHA;LDHB;LDHC	inhibitor of lactate dehydrogenase; inhibitor of BCL2 family members
ISOX:bortezomib (250:1 mol/mol)	0.759499	0.596635	-0.203545	9.4943e-10	-0.202451	1.17127e-09	3.36e-09	4.55958e-09	probe	combination	HDAC6;PSMB1;PSMB2;PSMB5;PSMD1;PSMD2	inhibitor of HDAC6;inhibitor of 26S proteasome
tubastatin A	0.761483	0.510435	-0.20283	8.0169e-06	-0.226171	5.99096e-07	1.86718e-05	1.60841e-06	probe	chromatin;pilot-set	HDAC6	inhibitor of tubulin deacetylase activity of HDAC6
JQ-1:navitoclax (2:1 mol/mol)	0.921614	0.633314	-0.201844	4.16019e-10	-0.175289	6.23526e-08	1.51154e-09	1.90911e-07	probe	combination	BRDT;BCL2;BCL2L1;BCL2L2	inhibitor of bromodomain (BRD) and extra-C terminal domain (BET) proteins;inhibitor of BCL2, BCL-xL, and BCL-W
obatoclax	0.890297	0.708959	-0.201636	4.43242e-10	-0.211064	6.30775e-11	1.59978e-09	2.8178e-10	clinical	CTEP	BCL2;BCL2L1;MCL1	inhibitor of MCL1, BCL2, and BCL-xL
BRD-K26531177	0.911167	0.607871	-0.20133	2.3148e-09	-0.175845	1.94121e-07	7.8848e-09	5.53907e-07	probe	outreach		analog of the natural product piperlongumine
ETP-46464	0.816167	0.571362	-0.200612	1.78324e-07	-0.174116	6.19775e-06	4.81123e-07	1.48801e-05	probe	lit-search	ATM;ATR	inhibitor of serine/threonine-protein kinase ATR
pifithrin-mu	0.723738	0.504715	-0.200111	9.95646e-10	-0.18675	1.23717e-08	3.50082e-09	4.13654e-08	probe	pilot-set	HSPA1A;HSPA1B;HSPA1L;TP53	inhibitor of p53 binding to mitochondria; inhibitor of HSP70
oligomycin A	0.9954	0.690698	-0.198163	1.0044e-09	-0.185741	1.07325e-08	3.50897e-09	3.63304e-08	probe	pilot-set	ATP5L2	inhibitor of mitochondrial ATP synthase
bafilomycin A1	0.805535	0.632665	-0.197501	0.0851198	-0.224048	0.0501323	0.116559	0.0734465	probe	outreach	ATP6V0A1	inhibitor of the vacuolar-type H+-ATPase
bleomycin A2	0.887613	0.579063	-0.197413	3.64915e-09	-0.158976	2.20063e-06	1.1838e-08	5.6044e-06	FDA	std-of-care		inducer of DNA damage
valdecoxib	0.706788	0.554491	-0.196789	3.8521e-09	-0.181767	5.5479e-08	1.24105e-08	1.71796e-07	FDA	pilot-set	PTGS2	inhibitor of cyclooxygenase-2 (COX2)
linifanib	0.993737	0.576707	-0.19652	1.17953e-09	-0.191801	2.95429e-09	4.06865e-09	1.05235e-08	clinical	kinome	FLT1;FLT3;KDR	inhibitor of VEGFRs
BMS-345541	0.670775	0.587584	-0.195889	2.48836e-09	-0.154392	2.84531e-06	8.37134e-09	7.17913e-06	probe	kinome	IKBKB	inhibitor of IKK-2
AA-COCF3	0.833103	0.581096	-0.195884	2.64551e-09	-0.198638	1.56435e-09	8.79148e-09	6.00403e-09	probe	pilot-set	FAAH;PLA2G4A;PLA2G4B;PLA2G4C;PLA2G4D	inhibitor of cytosolic phospholipase A2; inhibitor of fatty acid amide hydrolase
MLN2238	0.888572	0.698776	-0.195883	1.36419e-09	-0.168308	2.06718e-07	4.67601e-09	5.80729e-07	clinical	pilot-set	PSMB5	inhibitor of 20S proteasome at the chymotrypsin-like proteolytic (beta-5) site
MK-2206	0.83021	0.550495	-0.195119	7.80572e-09	-0.219068	8.14967e-11	2.42836e-08	3.58191e-10	clinical	chromatin;CTEP;kinome;pilot-set	AKT1	inhibitor of AKT1
TG-101348	0.769983	0.597113	-0.194492	2.99525e-09	-0.187224	1.15581e-08	9.89342e-09	3.88836e-08	clinical	kinome;pilot-set	JAK2	inhibitor of Janus kinase 2
PI-103	0.835483	0.601587	-0.194133	2.52985e-09	-0.193481	2.86575e-09	8.45871e-09	1.03433e-08	probe	kinome;pilot-set	MTOR;PIK3CA;PIK3CB;PIK3CD;PIK3CG;PRKDC	inhibitor of DNA-PK, PI3K p110 delta, mTORC1, and catalytic subunits of PI3K
bortezomib	0.731327	0.604455	-0.193617	3.26661e-09	-0.196102	2.03443e-09	1.07205e-08	7.54263e-09	FDA	CTEP;pilot-set;std-of-care	PSMB1;PSMB2;PSMB5;PSMD1;PSMD2	inhibitor of 26S proteasome
BRD-K33514849	0.655752	0.519178	-0.193467	0.0918215	-0.198773	0.0830891	0.124795	0.117012	probe	outreach		screening hit
SU11274	0.764181	0.526521	-0.193282	4.23276e-09	-0.186641	1.43378e-08	1.34904e-08	4.73582e-08	probe	kinome	MET	inhibitor of MET
pazopanib	0.98886	0.546226	-0.193175	3.28499e-09	-0.160146	1.00639e-06	1.07205e-08	2.66253e-06	FDA	CTEP;kinome;std-of-care	FLT1;FLT3;KDR;KIT;PDGFRB	inhibitor of VEGFRs, c-KIT, and PDGFRB
fingolimod	0.735131	0.581744	-0.192241	4.40256e-09	-0.147595	7.19046e-06	1.395e-08	1.70383e-05	FDA	lit-search	S1PR1	inhibitor of sphingosine 1-phosphate receptor
foretinib	1	0.642296	-0.192	3.87117e-09	-0.170378	1.83003e-07	1.24105e-08	5.27707e-07	clinical	kinome	KDR;MET	inhibitor of MET and VEGFR2
GW-843682X	0.893296	0.564771	-0.191204	1.65512e-08	-0.200874	2.92135e-09	4.98365e-08	1.04746e-08	probe	kinome;pilot-set	PLK1;PLK3	inhibitor of PLK1 and PLK3
AZD1480	0.875909	0.529492	-0.190382	6.83304e-05	-0.168047	0.000452095	0.000146614	0.000870642	clinical	CTEP;kinome	JAK1;JAK2	inhibitor of Janus kinases 1 and 2
SMER-3	0.819647	0.650202	-0.190135	5.77181e-08	-0.187526	8.80025e-08	1.67321e-07	2.64449e-07	probe	lit-search	CUL1;SKP1	inhibitor of E3-ubiquitin ligase
WP1130	0.733273	0.609886	-0.189977	8.2653e-09	-0.157668	1.85072e-06	2.54497e-08	4.73541e-06	probe	lit-search	UCHL5;USP14;USP5;USP9X	inhibitor of the deubiquitinase activity of USP9X, USP5, USP14, and UCH37
BRD-K28456706	0.713209	0.50743	-0.189448	7.83425e-09	-0.171081	1.95548e-07	2.42836e-08	5.5507e-07	probe	chromatin;lit-search;synthesis	HNF4A	inhibitor of hepatocyte nuclear factor 4 alpha
TPCA-1	0.730087	0.563371	-0.188166	6.47203e-09	-0.195232	1.67828e-09	2.03888e-08	6.39623e-09	probe	chromatin;outreach	IKBKB	inhibitor of IKK-2
KU-0063794	0.804917	0.591905	-0.187237	7.84204e-09	-0.179987	2.94774e-08	2.42836e-08	9.50603e-08	probe	kinome	MTOR	inhibitor of mTOR
ML031	0.67002	0.531302	-0.187067	5.66037e-08	-0.205321	2.37191e-09	1.66727e-07	8.73441e-09	probe	pilot-set	S1PR2	inhibitor of sphingosine 1-phosphate receptor 2
temsirolimus	0.919459	0.625766	-0.186912	2.79953e-05	-0.202527	5.45945e-06	6.17711e-05	1.31655e-05	FDA	CTEP;kinome;std-of-care	MTOR	inhibitor of mTOR
daporinad	0.963027	0.651636	-0.186649	1.17243e-07	-0.183767	1.84311e-07	3.24353e-07	5.28681e-07	clinical	pilot-set	NAMPT	inhibitor of nicotinamide phosphoribosyltransferase
GDC-0941	0.867555	0.612515	-0.183961	1.22414e-08	-0.167365	2.28314e-07	3.72714e-08	6.34854e-07	clinical	kinome	PIK3CA;PIK3CB;PIK3CD;PIK3CG	inhibitor of PI3K kinase activity
selumetinib:decitabine (4:1 mol/mol)	0.940337	0.604899	-0.183035	5.7124e-08	-0.186575	3.12256e-08	1.66727e-07	9.95203e-08	probe	combination	MAP2K1;MAP2K2;DNMT1	inhibitor of MEK1 and MEK2;inhibitor of DNA methyltransferase
AZD8055	0.96094	0.716571	-0.180923	1.76848e-08	-0.172123	8.55768e-08	5.29572e-08	2.59108e-07	clinical	kinome	MTOR	inhibitor of mTOR
GW-405833	0.711857	0.545202	-0.180772	3.14423e-08	-0.15979	1.04999e-06	9.36396e-08	2.75117e-06	probe	pilot-set	CNR2	partial agonist of cannabinoid receptor 2
DBeQ	0.706942	0.595491	-0.18073	3.39211e-08	-0.149499	5.26441e-06	1.00473e-07	1.28085e-05	probe	lit-search	VCP	inhibitor of p97 in cells
BRD-K51490254	0.632323	0.498704	-0.180421	6.18581e-08	-0.15023	6.92522e-06	1.78374e-07	1.64814e-05	probe	chromatin;outreach	HDAC6;HDAC8	inhibitor of HDAC6 and HDAC8
BRD-K11533227	0.81058	0.516036	-0.1801	1.26948e-07	-0.128705	0.000169731	3.49428e-07	0.000345162	probe	chromatin;outreach	HDAC1;HDAC2	inhibitor of HDAC1 and HDAC2
elocalcitol	0.933086	0.521535	-0.177454	6.98488e-08	-0.124085	0.00017362	2.00356e-07	0.000350455	clinical	lit-search	VDR	agonist of vitamin D receptor
JQ-1:MK-0752 (1:1 mol/mol)	0.844455	0.598035	-0.177098	8.46985e-08	-0.159706	1.41064e-06	2.39174e-07	3.66096e-06	probe	combination	BRDT;APH1A;NCSTN;PSEN1;PSENEN	inhibitor of bromodomain (BRD) and extra-C terminal domain (BET) proteins;inhibitor of gamma-secretase
NSC23766	0.888846	0.558077	-0.177087	7.43982e-08	-0.180909	3.83549e-08	2.11182e-07	1.20829e-07	probe	pilot-set	RAC1;TIAM1;TRIO	inhibitor of RAC1-GEF interaction; prevents Rac1 activation by Rac-specific guanine nucleotide exchange factors (GEFs) TrioN and Tiam1
phloretin	0.690829	0.531985	-0.176819	7.05992e-08	-0.193673	3.36207e-09	2.01448e-07	1.18215e-08	probe	pilot-set	SLC5A1	natural product; inhibitor of glucose uptake
Ki8751	0.987183	0.514841	-0.176281	9.72908e-08	-0.209695	1.97227e-10	2.71915e-07	7.96212e-10	probe	kinome	KDR;KIT;PDGFRA	inhibitor of VEGFR2, c-KIT, and PDGFRA
cediranib	0.993019	0.606231	-0.174152	0.000195412	-0.0838242	0.0746995	0.000388685	0.106574	clinical	CTEP;kinome	FLT1;FLT4;KDR	inhibitor of VEGFRs
BRD-K92856060	0.748792	0.512348	-0.174145	1.82696e-07	-0.177598	1.03064e-07	4.90488e-07	3.0694e-07	probe	DOS;outreach		screening hit
cabozantinib	0.998084	0.564242	-0.174046	1.6878e-07	-0.146306	1.14861e-05	4.59925e-07	2.66381e-05	FDA	CTEP;kinome	FLT3;KDR;MET;RET	inhibitor of c-MET, VEGFR2/3, and RET
PDMP	0.661062	0.546807	-0.173497	2.0313e-07	-0.125949	0.000170837	5.40029e-07	0.000346119	probe	pilot-set	UGCG	inhibitor of ceramide glucosyltransferase
zebularine	0.74663	0.509376	-0.172633	1.0533e-07	-0.170993	1.39418e-07	2.92881e-07	4.04163e-07	probe	chromatin;pilot-set	DNMT1	inhibitor of DNA methyltransferases
GSK-3 inhibitor IX	0.817857	0.584511	-0.172378	1.84071e-07	-0.174245	1.34884e-07	4.91758e-07	3.9311e-07	probe	kinome		inhibitor of JAK/STAT signaling
tretinoin:navitoclax (4:1 mol/mol)	0.959427	0.556233	-0.171237	1.76422e-07	-0.182501	2.52029e-08	4.78358e-07	8.22489e-08	probe	combination	RARA;RARB;RARG;BCL2;BCL2L1;BCL2L2	agonist of retinoid acid receptors;inhibitor of BCL2, BCL-xL, and BCL-W
BRD-K51831558	0.599538	0.492813	-0.17069	0.000307394	-0.176999	0.000180773	0.000594077	0.000363548	probe	chromatin;lit-search;synthesis	EZH2	inhibitor of enhancer of zeste polycomb repressive complex 2 subunit
bosutinib	0.808708	0.612789	-0.169798	2.45502e-07	-0.148324	6.77846e-06	6.4637e-07	1.62029e-05	FDA	kinome	ABL1;SRC	inhibitor of SRC and ABL1
crizotinib:PLX-4032 (2:1 mol/mol)	0.879512	0.58878	-0.168842	2.83029e-07	-0.129548	8.57471e-05	7.41589e-07	0.000181132	probe	combination	ALK;MET;BRAF	inhibitor of c-MET and ALK;inhibitor of BRAF
N9-isopropylolomoucine	0.999508	0.55917	-0.168667	3.86884e-07	-0.142199	1.95579e-05	9.99298e-07	4.40456e-05	probe	chromatin;kinome;pilot-set	CCNB1;CDK1;CDK5;CDK5R1	inhibitor of CDK1/cyclin B and CDK5/p35 complexes
tigecycline	0.667886	0.514021	-0.168379	0.000180763	-0.185636	3.5539e-05	0.000362191	7.71664e-05	FDA	lit-search;outreach		analog of tetracycline
masitinib	0.985677	0.544912	-0.168295	3.48673e-07	-0.159259	1.45134e-06	9.0489e-07	3.74873e-06	clinical	kinome	KIT;PDGFRA;PDGFRB	inhibitor of c-KIT, PDGFRA, and PDGFRB
parthenolide	0.761954	0.535895	-0.165897	9.15456e-07	-0.175509	2.01651e-07	2.28864e-06	5.6943e-07	probe	pilot-set		natural product; modulator of ROS; modulator of NF-kappa-B signaling
navitoclax	0.912148	0.535844	-0.164057	5.03344e-07	-0.169262	2.13982e-07	1.2879e-06	5.98053e-07	clinical	CTEP;pilot-set	BCL2;BCL2L1;BCL2L2	inhibitor of BCL2, BCL-xL, and BCL-W
dacarbazine	0.73857	0.513543	-0.163373	5.94615e-07	-0.19642	1.73006e-09	1.51432e-06	6.54781e-09	FDA	std-of-care		DNA alkylator
MG-132	0.672315	0.607256	-0.162232	0.0016691	-0.133059	0.010093	0.00293438	0.0164199	probe	lit-search	PSMB1;PSMB2;PSMB5;PSMD1;PSMD2	inhibitor of the proteosome
isoliquiritigenin	0.663603	0.502768	-0.161984	0.0123369	-0.174054	0.00711086	0.0191556	0.0119244	probe	pilot-set		natural product
ABT-737	0.882374	0.537022	-0.161599	2.43855e-06	-0.171934	5.19271e-07	5.85466e-06	1.401e-06	clinical	pilot-set	BCL2;BCL2L1;BCL2L2	inhibitor of BCL2, BCL-xL, and BCL-W
SRT-1720	0.779631	0.50883	-0.161262	1.97296e-06	-0.155759	4.39389e-06	4.77894e-06	1.09847e-05	probe	chromatin;pilot-set	SIRT1	activator of sirtuin-1
bexarotene	0.770536	0.499028	-0.160144	1.19978e-06	-0.137522	3.14614e-05	2.97219e-06	6.97011e-05	FDA	chromatin;std-of-care	RXRA;RXRB;RXRG	inhibitor of retinoid X receptors
skepinone-L	0.700634	0.520134	-0.160071	0.000653965	-0.127791	0.0066386	0.00119601	0.0112361	probe	kinome	MAPK14	inhibitor of p38 MAPK
lenvatinib	0.998395	0.512245	-0.159991	9.13485e-07	-0.126269	0.000111033	2.28864e-06	0.000230088	FDA	lit-search	FLT1;FLT3;KDR;KIT;PDGFRA;PDGFRB	inhibitor of VEGFRs, c-KIT, and PDGFR alpha and beta
erastin	0.846248	0.568186	-0.159975	9.03518e-07	-0.15079	3.7245e-06	2.27971e-06	9.35417e-06	probe	pilot-set	SLC7A11;VDAC1;VDAC2	modulator of voltage-dependent anion channels; inhibitor of solute carrier SLC7A11
CHIR-99021	0.681239	0.518973	-0.158033	1.84534e-06	-0.183415	2.88889e-08	4.53024e-06	9.37168e-08	probe	kinome;pilot-set	GSK3B	inhibitor of GSK3 beta
tretinoin	0.956979	0.515831	-0.156812	2.24808e-06	-0.177046	8.83114e-08	5.42125e-06	2.64449e-07	FDA	chromatin;pilot-set	RARA;RARB;RARG	agonist of retinoid acid receptors
AZD6482	0.749977	0.561936	-0.156194	1.47525e-06	-0.179435	2.99007e-08	3.63806e-06	9.5858e-08	clinical	kinome	PIK3CB;PIK3CD	inhibitor of PI3K catalytic subunits beta and delta
KU-60019	0.680116	0.539908	-0.155378	1.95139e-06	-0.14993	4.44067e-06	4.76909e-06	1.10008e-05	probe	kinome	ATM	inhibitor of ataxia telangiectasia mutated (ATM)
ML210	0.964489	0.652644	-0.15444	3.1243e-06	-0.164504	6.68186e-07	7.43557e-06	1.7851e-06	probe	pilot-set		selectively kills engineered cells expressing mutant HRAS
OSI-027	0.749253	0.595252	-0.154265	1.96581e-06	-0.155258	1.68535e-06	4.77894e-06	4.33262e-06	clinical	lit-search	MTOR	inhibitor of mTORC1 and mTORC2
tosedostat	0.967354	0.594534	-0.153914	4.17766e-06	-0.128565	0.000124357	9.85637e-06	0.000255752	clinical	pilot-set	ANPEP;LAP3;NPEPPS	inhibitor of leucine aminopeptidase 3 (LAP), puromycin-sensitive aminopeptidase (PuSA), and aminopeptidase N
Ko-143	0.853502	0.533556	-0.153634	2.5787e-06	-0.14261	1.29599e-05	6.16399e-06	2.98022e-05	probe	pilot-set	ABCG2	inhibitor of breast cancer resistance protein multidrug transporter (BCRP)
BRD-K97651142	0.909146	0.615213	-0.153362	3.89936e-06	-0.14525	1.2436e-05	9.23979e-06	2.87187e-05	probe	outreach		aphrocallistin derivative
Repligen 136	0.747791	0.506064	-0.149291	1.37776e-05	-0.0988958	0.00409497	3.15496e-05	0.00713022	probe	chromatin;outreach	HDAC3	inhibitor of HDAC3
BRD-K24690302	0.681683	0.510316	-0.148507	5.41606e-06	-0.145413	8.4992e-06	1.27231e-05	1.99658e-05	probe	chromatin;outreach	HDAC1	inhibitor of HDAC1
ZSTK474	0.884816	0.588507	-0.146823	7.94436e-06	-0.142842	1.3972e-05	1.85823e-05	3.1728e-05	clinical	kinome	PIK3CB;PIK3CD;PIK3CG	inhibitor of PI3K catalytic subunits beta, delta, and gamma
MI-2	0.69964	0.518597	-0.145705	0.00196567	-0.0892906	0.0586862	0.00341176	0.0855186	probe	chromatin;lit-search;synthesis	MEN1	binder of menin; inhibitor of menin-MLL fusion protein
RAF265	0.94297	0.596481	-0.14517	8.84915e-05	-0.154164	3.10145e-05	0.00018693	6.89915e-05	clinical	kinome	BRAF;KDR	ihibitor of VEGFR2 and BRAF
WZ4002	0.795273	0.564873	-0.145045	0.000178587	-0.134073	0.000537499	0.00035915	0.00102425	probe	kinome	EGFR	inhibitor of EGFR targeting T790M resistance
navitoclax:birinapant (1:1 mol/mol)	0.958779	0.574812	-0.144646	1.02543e-05	-0.132956	5.0811e-05	2.36804e-05	0.000109455	probe	combination	BCL2;BCL2L1;BCL2L2;DIABLO;XIAP	inhibitor of BCL2, BCL-xL, and BCL-W;SMAC mimetic; inhibitor of inhibitor of apoptosis proteins (IAPs)
ML050	0.645506	0.50398	-0.144575	1.04731e-05	-0.11098	0.000736299	2.40838e-05	0.00136957	probe	pilot-set	GPER1	antagonist of GPR30
navitoclax:sorafenib (1:1 mol/mol)	0.998531	0.578363	-0.144551	9.9435e-06	-0.146662	7.33887e-06	2.30604e-05	1.73147e-05	probe	combination	BCL2;BCL2L1;BCL2L2;BRAF;FLT3;KDR;RAF1	inhibitor of BCL2, BCL-xL, and BCL-W;inhibitor of BRAF, CRAF, and VEGFR2
tandutinib	0.97844	0.546329	-0.141811	1.52958e-05	-0.162184	7.2912e-07	3.47871e-05	1.93839e-06	clinical	CTEP;kinome	FLT3;KIT	inhibitor of c-KIT and VEGFR3
carboplatin:UNC0638 (2:1 mol/mol)	0.715962	0.508181	-0.14168	2.71011e-05	-0.118005	0.000483274	6.00411e-05	0.000924156	probe	combination	EHMT1;EHMT2	inducer of DNA damage;inhibitor of EHMT2 and GLP methyltransferase
TG-100-115	0.682974	0.508693	-0.14127	1.53191e-05	-0.118282	0.000300378	3.47871e-05	0.000586761	clinical	kinome	PIK3CD;PIK3CG	inhibitor of PI3K catalytic subunits delta and gamma
BRD-K27188169:navitoclax (2:1 mol/mol)	0.858283	0.512621	-0.140429	0.00305626	-0.195807	3.327e-05	0.00512512	7.28199e-05	probe	combination	BCL2;BCL2L1;BCL2L2	stapled helical peptide;inhibitor of BCL2, BCL-xL, and BCL-W
fulvestrant	0.672613	0.514875	-0.140322	0.034204	-0.171501	0.0094694	0.0495775	0.015498	FDA	std-of-care	ESR1;GPER1	antagonist of the estrogen receptor
tretinoin:carboplatin (2:1 mol/mol)	0.880475	0.507225	-0.140278	2.28405e-05	-0.147278	8.6376e-06	5.10167e-05	2.02038e-05	probe	combination	RARA;RARB;RARG	agonist of retinoid acid receptors;inducer of DNA damage
neratinib	0.96202	0.604899	-0.140162	1.57823e-05	-0.0899608	0.005727	3.56904e-05	0.00975379	clinical	kinome;pilot-set	EGFR;ERBB2	inhibitor of EGFR and HER2
navitoclax:pluripotin (1:1 mol/mol)	0.996011	0.68906	-0.139743	2.10241e-05	-0.128783	8.95837e-05	4.73476e-05	0.000188506	probe	combination	BCL2;BCL2L1;BCL2L2;MAPK1;RASAL1	inhibitor of BCL2, BCL-xL, and BCL-W;promoter of embryonic stem cell self-renewal; inhibitor of Ras-GAP and ERK
RO4929097	0.627235	0.501726	-0.139719	0.00353815	-0.137094	0.00421892	0.00584331	0.00732265	clinical	CTEP	APH1A;NCSTN;PSEN1;PSENEN	inhibitor of gamma-secretase
tivozanib	0.9744	0.541787	-0.139413	2.26885e-05	-0.155425	2.25712e-06	5.08858e-05	5.72153e-06	clinical	pilot-set	FLT1;FLT3;KDR	inhibitor of VEGFRs
sunitinib	0.979464	0.599845	-0.138654	2.31882e-05	-0.144887	9.69014e-06	5.1582e-05	2.25689e-05	FDA	CTEP;kinome	FLT1;FLT3;KDR;KIT;PDGFRA;PDGFRB	inhibitor of VEGFRs, c-KIT, and PDGFR alpha and beta
navitoclax:PLX-4032 (1:1 mol/mol)	0.927813	0.550393	-0.137429	2.9106e-05	-0.150127	4.85771e-06	6.39627e-05	1.19794e-05	probe	combination	BCL2;BCL2L1;BCL2L2;BRAF	inhibitor of BCL2, BCL-xL, and BCL-W;inhibitor of BRAF
canertinib	0.939455	0.587038	-0.136936	4.11234e-05	-0.0801807	0.0166721	9.0009e-05	0.026261	clinical	kinome	EGFR;ERBB2	inhibitor of EGFR and HER2
ABT-199	0.981725	0.513389	-0.135523	0.00104707	-0.207069	4.66875e-07	0.00188958	1.27223e-06	clinical	lit-search	BCL2	inhibitor of BCL2
BRD-K03536150	0.718151	0.542231	-0.135445	4.66202e-05	-0.132355	6.94321e-05	0.000101227	0.000147814	probe	outreach	BAX	activator of BAX
BRD-K41597374	0.701218	0.510162	-0.133866	4.17594e-05	-0.142217	1.32653e-05	9.10354e-05	3.03765e-05	GE-active	DOS;profiling		product of diversity oriented synthesis
brefeldin A	0.926508	0.713286	-0.133543	6.94272e-05	-0.12038	0.000339576	0.000147704	0.000660961	probe	pilot-set	ARF1	modulator of ADP-ribosylation factor 1; inhibitor of protein translocation from ER to Golgi
16-beta-bromoandrosterone	0.754564	0.500497	-0.133175	6.49306e-05	-0.119037	0.000361228	0.00013987	0.000700602	probe	pilot-set		dehydroepiandrosterone (DHEA) analog
YM-155	0.933342	0.64443	-0.132788	0.000120027	-0.157353	4.97442e-06	0.000247782	1.21572e-05	clinical	pilot-set	BIRC5	inhibitor of survivin expression
SCH-529074	0.66318	0.570918	-0.132506	0.000127666	-0.0360981	0.29863	0.00026157	0.373288	probe	pilot-set	TP53	activator of mutant p53
necrostatin-7	0.680044	0.508369	-0.130751	6.12886e-05	-0.112265	0.000587665	0.000132549	0.00111207	probe	lit-search		inhibitor of necroptosis
BRD-K55116708	0.809203	0.540523	-0.130479	9.55582e-05	-0.153249	4.4322e-06	0.000200305	1.10008e-05	probe	DOS;outreach		product of diversity oriented synthesis; inhibitor of leukemic stem cells
carboplatin	0.68739	0.49896	-0.129784	6.95217e-05	-0.124022	0.000144755	0.000147704	0.000295474	FDA	std-of-care		inducer of DNA damage
ruxolitinib	0.825224	0.508318	-0.12977	6.96513e-05	-0.135714	3.16397e-05	0.000147704	6.98122e-05	FDA	kinome;std-of-care	JAK1;JAK2	inhibitor of Janus kinases 1 and 2
BRD-K45681478	0.723659	0.546431	-0.129374	0.000102042	-0.0979207	0.00332809	0.000213075	0.00583218	probe	DOS;outreach		product of diversity oriented synthesis; screening hit
BRD-K85133207	0.767227	0.507635	-0.128082	0.000104115	-0.122073	0.000217881	0.000216576	0.000434006	probe	chromatin;outreach	HDAC1	inhibitor of HDAC1
brivanib	0.646462	0.512074	-0.127979	0.000122388	-0.102528	0.00212054	0.000251703	0.00380162	clinical	lit-search	FLT1;KDR	inhibitor of VEGFR 1/2
Bax channel blocker	0.658211	0.528262	-0.12784	0.000238074	-0.105878	0.0023696	0.000466728	0.00423421	probe	pilot-set	BAX	inhibitor of BAX-mediated mitochondrial cytochrome c release
BIRB-796	0.849503	0.513475	-0.127819	0.000186677	-0.11945	0.000483161	0.00037267	0.000924156	probe	kinome	MAPK11;MAPK11;MAPK14	inhibitor of p38 MAPK
BRD9876	0.751244	0.530568	-0.127796	0.000139021	-0.123401	0.000235215	0.00028377	0.000462788	probe	pilot-set		screening hit
tacrolimus	0.821092	0.511323	-0.127309	0.000146218	-0.138928	3.36507e-05	0.000297346	7.33585e-05	FDA	pilot-set	PPP3CA;PPP3CB;PPP3CC;PPP3R1;PPP3R2	inhibitor of calcineurin
GANT-61	0.683425	0.514175	-0.127227	0.000109076	-0.121598	0.000218197	0.000226032	0.000434006	probe	chromatin;lit-search		inhibitor of hedgehog signaling pathway
1S,3R-RSL-3	0.987429	0.731695	-0.126057	9.38216e-05	-0.125248	0.000104124	0.000197424	0.000216593	probe	pilot-set	GPX4	synthetic lethal with HRAS in engineered cells; inhibitor of GPX4
PRIMA-1-Met	0.90601	0.50398	-0.125697	0.00766159	-0.113484	0.0161394	0.0123904	0.0254956	probe	pilot-set	TP53	re-activator of the pro-apoptotic activity of mutant p53
epigallocatechin-3-monogallate	0.794241	0.5215	-0.12497	0.000284914	-0.156397	5.3291e-06	0.000552592	1.29083e-05	probe	pilot-set		natural product
SB-525334	0.716221	0.527443	-0.123476	0.000165388	-0.099049	0.00254921	0.000333839	0.00454027	probe	kinome	TGFBR1	inhibitor of the transforming growth factor beta type 1 receptor
RG-108	0.687728	0.501795	-0.123359	0.000161076	-0.138971	2.08785e-05	0.000326344	4.68262e-05	probe	pilot-set	DNMT1	inhibitor of DNA methyltransferase
methotrexate	0.938383	0.71143	-0.122012	0.000249413	-0.12072	0.000290341	0.000487204	0.000569194	FDA	std-of-care	DHFR	inhibitor of dihydrofolate reductase
JW-74	0.729721	0.518085	-0.121773	0.00232934	-0.103519	0.00972127	0.00400469	0.0158625	probe	lit-search		inhibitor of WNT signaling
HBX-41108	0.770427	0.577612	-0.121132	0.0016166	-0.126938	0.000949031	0.00286054	0.00174737	probe	lit-search	USP7	inhibitor of the deubiquitinase activity of USP7
KHS101	0.724151	0.581164	-0.120743	0.000363544	-0.0941148	0.00552083	0.000690353	0.00943214	probe	lit-search	TACC3	binder of TACC3, a component of the centrosome and mitotic spindle
BRD6340	0.645711	0.510025	-0.120601	0.000225724	-0.0818826	0.012445	0.000444114	0.0200075	probe	chromatin;pilot-set		screening hit
tamoxifen	0.715982	0.512518	-0.120393	0.000266281	-0.0766095	0.0206099	0.000518298	0.0317299	FDA	chromatin;std-of-care	ESR1;ESR2	modulator of estrogen receptors
ML162	0.958997	0.668472	-0.120356	0.0002168	-0.137036	2.48954e-05	0.000429659	5.56066e-05	probe	pilot-set		selectively kills engineered cells expressing mutant HRAS
necrostatin-1	0.653429	0.514192	-0.119262	0.000400951	-0.109976	0.00110586	0.000756119	0.00202245	probe	pilot-set	RIPK1	inhibitor of receptor-interacting protein kinase 1; inhibitor of the necroptosis cell death pathway
selumetinib:JQ-1 (4:1 mol/mol)	0.996776	0.68376	-0.119145	0.000318126	-0.104088	0.00167557	0.000612646	0.00302379	probe	combination	MAP2K1;MAP2K2;BRDT	inhibitor of MEK1 and MEK2;inhibitor of bromodomain (BRD) and extra-C terminal domain (BET) proteins
LE-135	0.707881	0.532344	-0.117698	0.000357324	-0.131202	6.81372e-05	0.000680915	0.000145627	probe	pilot-set	RARB	antagonist of retinoic acid receptor beta
SKI-II	0.623649	0.505381	-0.11765	0.000404891	-0.137999	3.26563e-05	0.000760917	7.17649e-05	probe	kinome;pilot-set	SPHK1	inhibitor of sphingosine kinase 1
TGX-221	0.671636	0.525189	-0.11723	0.000337694	-0.0957746	0.00344342	0.000648039	0.00601495	probe	kinome	PIK3CB	inhibitor of PI3K catalytic subunit beta
BRD-K27188169	0.694661	0.501317	-0.116539	0.0102098	-0.0847692	0.0621268	0.0160819	0.0898119	probe	outreach		stapled helical peptide
ibrutinib	0.846299	0.553876	-0.115911	0.00286164	-0.115048	0.00307778	0.00481357	0.00544607	clinical	CTEP;kinome	BTK	inhibitor of Bruton's tyrosine kinase
StemRegenin 1	0.689586	0.538986	-0.115896	0.000418494	-0.111566	0.000685064	0.000781093	0.00128302	probe	chromatin;lit-search;outreach	AHR	inhibitor of aryl hydrocarbon receptor
BRD-K63431240	0.918326	0.633912	-0.115867	0.000376698	-0.133596	4.05049e-05	0.000712848	8.75998e-05	probe	DOS;outreach		product of diversity oriented synthesis; screening hit
UNC0638	0.685488	0.532395	-0.115811	0.00042263	-0.142788	1.33377e-05	0.000786121	3.04143e-05	probe	chromatin;lit-search;pilot-set	EHMT1;EHMT2	inhibitor of EHMT2 and GLP methyltransferase
AM-580	0.943752	0.543648	-0.115199	0.000566328	-0.122918	0.000233301	0.00104273	0.000460685	probe	chromatin;pilot-set	RARA	agonist of retinoic acid receptor alpha
BRD-A02303741:carboplatin (1:1 mol/mol)	0.704565	0.503434	-0.114491	0.000528047	-0.105045	0.00148053	0.000975545	0.0026807	probe	combination	DOT1L	inhibitor of histone methyltransferases;inducer of DNA damage
pyrazolanthrone	0.668825	0.523413	-0.114384	0.000417501	-0.0852367	0.00864658	0.000781093	0.01428	probe	kinome	MAPK10;MAPK8;MAPK9	inhibitor of Jun N-terminal kinase (JNK) 1/2/3
ML320	0.703804	0.506132	-0.113039	0.000734223	-0.113616	0.000689292	0.00133384	0.00128652	probe	MLPCN;outreach	GSK3B	inhibitor of GSK3 beta
KU-55933	0.696007	0.531575	-0.11299	0.000612516	-0.105378	0.00140382	0.00112398	0.00255027	probe	kinome	ATM	inhibitor of ataxia telangiectasia mutated (ATM)
SCH-79797	0.819575	0.655103	-0.112884	0.000514714	-0.0754889	0.0204292	0.000954146	0.0316304	probe	pilot-set	F2R	antagonist of proteinase-activated receptor 1 (PAR1)
dabrafenib	0.980581	0.52121	-0.111933	0.0175335	-0.0825416	0.0802759	0.0267668	0.113933	clinical	CTEP;kinome	BRAF	inhibitor of BRAF
CIL41	0.688517	0.515951	-0.110839	0.0155494	-0.0672465	0.142935	0.0238717	0.1933	probe	pilot-set		screening hit
dexamethasone	0.964584	0.491105	-0.109166	0.00101073	-0.181315	4.02966e-08	0.00183005	1.26216e-07	FDA	pilot-set	NR3C1	agonist of glucocorticoid receptor
azacitidine	0.629728	0.501931	-0.1079	0.00129731	-0.0876749	0.00902636	0.00231815	0.0148174	FDA	CTEP;std-of-care	DNMT1	inhibitor of DNA methyltransferase
ML029	0.606402	0.511016	-0.107535	0.00135617	-0.0899613	0.00740848	0.00241539	0.0123475	probe	chromatin;pilot-set		inhibitor of antigen receptor-mediated NFkappaB activity
WZ8040	0.908637	0.617092	-0.107028	0.00276304	-0.0676657	0.0589005	0.00469115	0.085602	probe	kinome	EGFR	inhibitor of EGFR targeting T790M resistance
silmitasertib	0.76136	0.551008	-0.10619	0.00165767	-0.115256	0.000635859	0.00292372	0.00119911	clinical	kinome	CSNK2A1;CSNK2A2	inhibitor of casein kinase 2
salermide	0.841142	0.546978	-0.106101	0.00778859	-0.101626	0.0108258	0.0124671	0.0174557	probe	chromatin;lit-search;pilot-set	SIRT1;SIRT2	inhibitor of sirtuin 1 and sirtuin 2
BRD-K02251932	0.948963	0.504117	-0.10503	0.00240383	-0.102633	0.00302141	0.00411976	0.00536374	GE-active	DOS;profiling		product of diversity oriented synthesis
CAL-101	0.86137	0.530892	-0.104819	0.00139402	-0.159723	1.01925e-06	0.00247473	2.68354e-06	clinical	kinome	PIK3CD	inhibitor of PI3K catalytic subunit delta
AZD4547	0.963772	0.561868	-0.104606	0.00254941	-0.0539133	0.120659	0.00435558	0.166058	clinical	lit-search	FGFR1;FGFR2;FGFR3	inhibitor of fibroblast growth factor receptors
nintedanib	0.994027	0.52787	-0.104151	0.001908	-0.112977	0.000754712	0.00332352	0.0013943	clinical	kinome	FGFR1;FGFR2;FGFR3;FLT1;FLT3;KDR;PDGFRA;PDGFRB	inhibitor of c-KIT, VEGFRs, PDGFRs, and FGFRs
avicin D	0.856811	0.665345	-0.103728	0.0297791	-0.0706715	0.139311	0.0433947	0.189812	probe	outreach		natural product
selumetinib:piperlongumine (8:1 mol/mol)	0.902001	0.600118	-0.103508	0.00190873	-0.0935826	0.00503097	0.00332352	0.00862227	probe	combination	MAP2K1;MAP2K2	inhibitor of MEK1 and MEK2;natural product; modulator of ROS levels
YL54	0.684685	0.499182	-0.102201	0.00278891	-0.116128	0.000673404	0.00472036	0.00126553	probe	outreach		stapled helical peptide
BYL-719	0.8836	0.566052	-0.102172	0.00842041	-0.0945423	0.0148075	0.0133794	0.0235279	clinical	kinome	PIK3CA	inhibitor of PI3K catalytic subunit alpha
pluripotin	0.99261	0.677556	-0.101728	0.00169252	-0.119944	0.000211026	0.002966	0.000422828	probe	pilot-set	MAPK1;RASAL1	promoter of embryonic stem cell self-renewal; inhibitor of Ras-GAP and ERK
XL765	0.680819	0.498823	-0.101289	0.00224469	-0.0788054	0.0175456	0.00388367	0.0272431	clinical	kinome	MTOR;PIK3CA;PIK3CB;PIK3CD;PIK3CG;PRKDC	inhibitor of mTOR and PI3K kinase acitivities
myricetin	0.682042	0.491344	-0.101059	0.00228463	-0.0788984	0.0173506	0.00394027	0.0270173	probe	lit-search		flavonoid antioxidant
CIL55	0.915115	0.503468	-0.0997703	0.0641629	-0.145427	0.00681454	0.0896635	0.0114627	probe	pilot-set		screening hit
tanespimycin:bortezomib (250:1 mol/mol)	0.835415	0.622795	-0.0988331	0.00346505	-0.116854	0.00054107	0.00573998	0.00102747	probe	combination	HSP90AA1;PSMB1;PSMB2;PSMB5;PSMD1;PSMD2	inhibitor of HSP90;inhibitor of 26S proteasome
BRD-K03911514	0.587379	0.490456	-0.0984614	0.0299836	-0.0456072	0.315686	0.0435761	0.392805	probe	outreach		stapled helical peptide
ML239	0.70254	0.506542	-0.0979136	0.00284234	-0.125516	0.000127334	0.0047959	0.00026089	probe	MLPCN;outreach		ML239; inhibitor of breast cancer stem cell proliferation
vorapaxar	0.664922	0.518478	-0.0976996	0.0031753	-0.0535112	0.106708	0.00529217	0.147355	clinical	lit-search	F2R	antagonist of proteinase-activated receptor 1 (PAR1)
BIBR-1532	0.702174	0.52512	-0.0970857	0.00307099	-0.120869	0.000223711	0.00513401	0.000443355	probe	chromatin;pilot-set	TERT	inhibitor of telomerase reverse transcriptase
Mdivi-1	0.667131	0.516224	-0.0967648	0.00340813	-0.086975	0.00851705	0.0056629	0.0141088	probe	lit-search	DNM1	inhibitor of dynamin 1; inhibitor of mitrochondrial division inhibitor
quizartinib	0.968187	0.505278	-0.0954093	0.00386861	-0.130715	7.32066e-05	0.00635059	0.000155243	clinical	kinome	FLT3	inhibtor of VEGFR3
NVP-ADW742	0.775236	0.576485	-0.094595	0.00437529	-0.106245	0.0013619	0.00716076	0.0024824	probe	kinome	IGF1R	inhibitor of insulin-like growth factor 1 receptor
BRD-K13999467	0.733666	0.504356	-0.0934969	0.0047613	-0.111483	0.000754704	0.00776919	0.0013943	GE-active	DOS;profiling		product of diversity oriented synthesis
istradefylline	0.589497	0.495545	-0.0930084	0.0501677	-0.0335861	0.480245	0.0715744	0.5653	clinical	lit-search	ADORA2A	antagonist of the adenosine A2A receptor
BMS-270394	0.665031	0.501248	-0.0904593	0.00569141	-0.0723471	0.0271205	0.00925916	0.0411717	probe	chromatin;lit-search	RARG	antagonist of retinoic acid receptor gamma
BRD-K99584050	0.632289	0.50398	-0.0886797	0.0512058	-0.0300857	0.509046	0.0728646	0.594068	probe	outreach		stapled helical peptide
NVP-TAE684	0.925153	0.632358	-0.0880266	0.00771608	-0.0786917	0.017276	0.0124416	0.0269782	probe	kinome	ALK	inhibitor of ALK and ALK-NPM fusion protein
prochlorperazine	0.675362	0.54486	-0.0878872	0.00774647	-0.0903276	0.0061971	0.0124538	0.0105216	FDA	lit-search	DRD2	inhibitor of dopamine receptor D2
Ch-55	0.954783	0.546397	-0.0871983	0.00793222	-0.0841367	0.0104256	0.0126405	0.0168604	probe	chromatin;lit-search	RARA;RARB;RARG	agonist of retinoid acid receptors
cytochalasin B	0.688896	0.553569	-0.0868691	0.0078005	-0.077815	0.0172009	0.0124671	0.0269382	probe	pilot-set		inhibitor of actin polymerization
PYR-41	0.691437	0.503246	-0.0859889	0.010535	-0.0464721	0.167431	0.0164515	0.223105	probe	lit-search	UBA1	inhibitor of ubiquitin-activating enzyme in cells
sorafenib	0.996458	0.569791	-0.0851388	0.00942584	-0.081693	0.0127465	0.0149334	0.0204319	FDA	CTEP;kinome;std-of-care	BRAF;FLT3;KDR;RAF1	inhibitor of BRAF, CRAF, and VEGFR2
BRD-A02303741	0.695429	0.491583	-0.08504	0.012248	-0.0775599	0.0223781	0.0190719	0.0343424	probe	chromatin;lit-search;synthesis	DOT1L	inhibitor of histone methyltransferases
staurosporine	0.670154	0.514363	-0.0845971	0.191528	-0.00782153	0.904056	0.244456	0.938496	probe	lit-search		inhibitor of multiple kinases
spautin-1	0.727594	0.540045	-0.0824953	0.0126489	-0.0711844	0.0315013	0.0195287	0.0474259	probe	lit-search	USP10;USP13	inhibitor of the deubiquitinase activity of USP13 and USP10
PF-750	0.735486	0.54901	-0.0821093	0.0184042	-0.0703956	0.0433654	0.0279124	0.063876	probe	pilot-set	FAAH	inhibitor of fatty acid amide hydrolase
BMS-754807	0.876735	0.589087	-0.081981	0.0123867	-0.0759549	0.0205285	0.0191782	0.0316942	probe	pilot-set	IGF1R	inhibitor of insulin-like growth factor 1 receptor and insulin receptor
CD-1530	0.833711	0.54264	-0.0817847	0.0161321	-0.0960719	0.00468372	0.0246966	0.00810357	probe	chromatin;pilot-set	RARG	agonist of retinoic acid receptor gamma
darinaparsin	0.646565	0.490081	-0.0811128	0.0716674	-0.0397189	0.378368	0.0996397	0.463395	clinical	pilot-set		inducer of ROS; inhibitor of microtubule assembly
BRD1835	0.656264	0.505142	-0.0809488	0.0148575	-0.090063	0.006705	0.0228739	0.0113134	probe	chromatin;DOS;outreach	EZH2	product of diversity oriented synthesis; screening hit
BRD4132	0.666093	0.554969	-0.0785006	0.0191017	-0.0617731	0.0653179	0.0286789	0.0941753	probe	chromatin;pilot-set		screening hit
imatinib	0.99694	0.514807	-0.0777754	0.0185594	-0.0970909	0.00326686	0.0280191	0.00576193	FDA	std-of-care	ABL1;BCR;KIT	inhibitor of BCR-ABL1 and c-KIT
ciclosporin	0.729674	0.512501	-0.0775066	0.0206087	-0.0581749	0.0824741	0.0306878	0.116447	FDA	pilot-set	PPID	inhibitor of calcineurin by binding to cyclophilin D
AZD7545	0.699931	0.522798	-0.0771626	0.0187896	-0.0369554	0.260999	0.0282882	0.332347	probe	kinome;pilot-set	PDK2	inhibitor of pyruvate dehydrogenase kinase 2
tanespimycin	0.936737	0.639393	-0.0769452	0.0180553	-0.091476	0.00491216	0.0274864	0.00844519	clinical	pilot-set	HSP90AA1	inhibitor of HSP90
tamatinib	0.806826	0.53704	-0.0764801	0.0208255	-0.086786	0.00869869	0.0309261	0.0143226	clinical	CTEP;kinome;pilot-set	SYK	inhibitor of spleen tyrosine kinase
regorafenib	0.998654	0.535229	-0.0763273	0.022471	-0.070931	0.0339615	0.0330991	0.0507097	FDA	kinome	BRAF;KDR;KIT;RET	inhibitor of BRAF, RET, KIT, and VEGFR2
FSC231	0.587277	0.490081	-0.076049	0.234665	-0.0616859	0.335299	0.291991	0.415313	probe	lit-search	PICK1	inhibitor of PDZ domain of protein interacting with PRKCA 1 (PICK1)
selumetinib:vorinostat (8:1 mol/mol)	0.907288	0.628669	-0.0750153	0.0286546	-0.0712775	0.0376275	0.0418679	0.05603	probe	combination	MAP2K1;MAP2K2;HDAC1;HDAC2;HDAC3;HDAC6;HDAC8	inhibitor of MEK1 and MEK2;inhibitor of HDAC1, HDAC2, HDAC3, HDAC6, and HDAC8
MLN2480	0.962317	0.508215	-0.074726	0.111826	-0.0676959	0.149841	0.148901	0.202138	clinical	lit-search	ARAF;BRAF;RAF1	inhibitor of RAF kinases
VER-155008	0.860161	0.531848	-0.0722115	0.0269164	-0.0727715	0.0257521	0.039434	0.0392036	probe	pilot-set	HSPA1A;HSPA1B;HSPA1L	inhibitor of HSP70
BRD-K20514654	0.616921	0.490098	-0.0721789	0.112018	-0.0395991	0.383715	0.148901	0.468889	probe	outreach		stapled helical peptide
O-6-benzylguanine	0.622419	0.502785	-0.0709102	0.142106	0.0104257	0.829323	0.187755	0.886238	clinical	CTEP	MGMT	inhibitor of O(6)-alkylguanine DNA alkyltransferases
importazole	0.760738	0.548344	-0.0688825	0.0428292	-0.077618	0.0224328	0.0614261	0.0343424	probe	pilot-set	KPNB1	inhibitor of importin
sitagliptin	0.57669	0.492881	-0.0666766	0.310855	-0.0627227	0.340484	0.379857	0.420779	FDA	outreach	DPP4	inhibitor of dipetidyl peptidase-4
PF-543	0.710572	0.515831	-0.0665534	0.0436894	-0.0574904	0.0815274	0.0624953	0.115409	probe	kinome	SPHK1	inhibitor of sphingosine kinase-1
CIL56	0.765899	0.54305	-0.0655492	0.152458	-0.0615625	0.179044	0.199769	0.237418	probe	pilot-set		screening hit
pitstop2	0.668149	0.495921	-0.0649534	0.0972403	-0.0732047	0.061541	0.131504	0.0892017	probe	lit-search	CLTA;CLTB;CLTC;CLTCL1	inhibitor of clathrin and clathrin-independent endocytosis
Compound 1541A	0.783463	0.493701	-0.0622299	0.068305	-0.100157	0.0032972	0.0952077	0.0057967	probe	pilot-set	CASP3;CASP6;CASP7	activators of executioner procaspases 3, 6, and 7
BRD-A71883111	0.851299	0.505142	-0.0619328	0.059167	-0.0099426	0.76216	0.0837073	0.827445	probe	lit-search	IDH1	putative inhibitor of IDH1 R132H
BRD-M00053801	0.755469	0.536442	-0.0616673	0.133297	-0.0379456	0.355904	0.176757	0.438841	probe	lit-search;synthesis	BCL2	inhibitor of BCL2
ML006	0.668425	0.514397	-0.0613593	0.0634134	-0.0808712	0.0143542	0.088844	0.0228744	probe	pilot-set	S1PR3	agonist of sphingosine 1-phosphate receptor 3
selumetinib:MK-2206 (8:1 mol/mol)	0.889249	0.638317	-0.0613264	0.0629785	-0.0569053	0.0845142	0.0884621	0.118407	probe	combination	MAP2K1;MAP2K2;AKT1	inhibitor of MEK1 and MEK2;inhibitor of AKT1
CIL55A	0.816782	0.589138	-0.0610098	0.179345	-0.0177095	0.696952	0.231071	0.767351	probe	pilot-set		screening hit
BRD-K58730230	0.639803	0.495852	-0.0609512	0.342091	0.00682194	0.915396	0.41431	0.946661	probe	outreach		stapled helical peptide
lomeguatrib	0.666974	0.512757	-0.0608504	0.0626173	-0.0413038	0.206524	0.088182	0.26863	clinical	lit-search	MGMT	inhibitor of methylguanine-DNA methyltransferase
gefitinib	0.925057	0.574316	-0.0578797	0.0816441	0.0057542	0.862681	0.112081	0.909402	FDA	chromatin;CTEP;kinome;std-of-care	AKT1;EGFR	inhibitor of EGFR and AKT1
dasatinib	0.996636	0.666841	-0.0576985	0.0776738	-0.0547193	0.0943069	0.107716	0.131115	FDA	CTEP;kinome;std-of-care	EPHA2;KIT;LCK;SRC;YES1	inhibitor of SRC, YES1, EPHA2, c-KIT, and LCK
NPC-26	0.662493	0.494008	-0.0574604	0.087925	-0.086257	0.0103383	0.119798	0.0167689	probe	pilot-set		induces cell death through a non-apoptotic, mitochondrial-dependent mechanism
selumetinib:navitoclax (8:1 mol/mol)	0.916198	0.636012	-0.057365	0.0866658	-0.0675478	0.0435897	0.118378	0.0640334	probe	combination	MAP2K1;MAP2K2;BCL2;BCL2L1;BCL2L2	inhibitor of MEK1 and MEK2;inhibitor of BCL2, BCL-xL, and BCL-W
niclosamide	0.971476	0.601501	-0.0573213	0.0815976	-0.0471147	0.152425	0.112081	0.205115	FDA	lit-search	STAT3	inhibitor of STAT3 signaling
L-685458	0.738393	0.49616	-0.0570626	0.0801985	-0.066605	0.0410811	0.110654	0.0608402	probe	pilot-set	APH1A;NCSTN;PSEN1;PSENEN	inhibitor of gamma-secretase
BRD-K19103580	0.632938	0.505483	-0.0553991	0.0954339	-0.0499213	0.133015	0.129382	0.182603	GE-active	DOS;profiling		product of diversity oriented synthesis
BRD-K48334597	0.556404	0.494213	-0.054576	0.394066	-0.0462088	0.470632	0.468809	0.557597	GE-active	DOS;profiling		product of diversity oriented synthesis
CAY10594	0.65681	0.519571	-0.0542913	0.103594	-0.0460996	0.167033	0.139404	0.223105	probe	pilot-set	PLD2	inhibitor of phospholipase D2
Platin	0.759925	0.494042	-0.0536838	0.0989091	0.00325923	0.920255	0.133429	0.949885	FDA	std-of-care		DNA alkylator; organoplatinum reagent
pandacostat	0.652815	0.506354	-0.0534557	0.110616	-0.080642	0.0159949	0.148123	0.0253408	probe	chromatin;pilot-set	HDAC1;HDAC2;HDAC3;HDAC6;HDAC8	inhibitor of HDAC1, HDAC2, HDAC3, HDAC6, and HDAC8
BRD-K13185470	0.60589	0.489978	-0.0533868	0.407378	0.0044745	0.944678	0.480564	0.965947	probe	outreach	MCL1	stapled helical peptide targeting MCL1
fluvastatin	0.811713	0.56139	-0.0533493	0.107387	-0.0492651	0.137111	0.144152	0.187282	FDA	lit-search	HMGCR	inhibitor of HMG-CoA reductase
GSK2636771	0.686977	0.51076	-0.0527231	0.166551	-0.054158	0.155294	0.217153	0.208462	clinical	kinome	PIK3CB	inhibitor of PI3K catalytic subunit beta
QW-BI-011	0.604968	0.496125	-0.0520619	0.417205	-0.103287	0.106799	0.487933	0.147355	probe	chromatin;pilot-set	EHMT2	inhibitor of G9a histone methyltransferase
BRD-K79669418	0.640554	0.498772	-0.0505274	0.268237	-0.0518207	0.256163	0.331057	0.326953	probe	outreach	MDM2;MDM4	inhibitor of MDM4-p53 interaction
BEC	0.569552	0.494623	-0.0504786	0.43153	-0.0804165	0.209729	0.502529	0.272148	probe	pilot-set	ARG1;ARG2	inhibitor of arginase I and II
AT-406	0.760752	0.511408	-0.0501389	0.221614	-0.0238678	0.560872	0.277655	0.644884	probe	lit-search;synthesis	XIAP	SMAC mimetic; inhibitor of inhibitor of apoptosis proteins (IAPs)
thalidomide	0.702769	0.501965	-0.0498766	0.295432	-0.0434494	0.362129	0.362637	0.445509	FDA	CTEP;kinome	CRBN	immunomodulatory drug; binder of cereblon
QS-11	0.58533	0.496416	-0.0487695	0.450131	-0.0468724	0.46797	0.518095	0.556863	probe	pilot-set	ARFGAP1	inhibitor of GTPase activating protein of ARF 1 (ARFGAP1)
BRD-K75293299	0.556677	0.490081	-0.0486178	0.4506	-0.0440173	0.494635	0.518095	0.580983	GE-active	DOS;profiling		product of diversity oriented synthesis
BRD-K64610608	0.603089	0.490081	-0.0481909	0.152484	-0.0253345	0.452125	0.199769	0.543947	probe	DOS;outreach		product of diversity oriented synthesis; screening hit
linsitinib	0.818844	0.512365	-0.0472965	0.149523	-0.0576166	0.0790603	0.196836	0.112501	clinical	CTEP;kinome;pilot-set	IGF1R;INSR	inhibitor of insulin-like growth factor 1 receptor and insulin receptor
afatinib	0.952891	0.631436	-0.0464207	0.183383	0.00533892	0.878453	0.235162	0.920835	clinical	kinome	EGFR;ERBB2	inhibitor of EGFR and HER2
EX-527	0.703237	0.493086	-0.0441468	0.190491	-0.0357178	0.289602	0.243704	0.364511	clinical	chromatin;pilot-set	SIRT1	inhibitor of sirtuin 1
purmorphamine	0.69128	0.524745	-0.0433039	0.204032	-0.0403845	0.236236	0.258599	0.302938	probe	pilot-set	SMO	activator of smoothened receptor
ML203	0.6611	0.496399	-0.0425508	0.198218	-0.0485063	0.142396	0.251816	0.19305	probe	pilot-set	PKM	activator of muscle pyruvate kinase (PKM2)
BRD-K49290616	0.558282	0.499677	-0.0420962	0.514555	-0.00381546	0.952914	0.575836	0.968915	GE-active	DOS;profiling		product of diversity oriented synthesis
cyclophosphamide	0.722563	0.494315	-0.0418419	0.354864	0.0337706	0.455298	0.425056	0.544161	FDA	std-of-care		DNA alkylator
BRD9647	0.802701	0.506269	-0.0416432	0.207221	-0.0494336	0.134275	0.262031	0.183869	probe	pilot-set		screening hit
procarbazine	0.685881	0.490081	-0.0406065	0.233125	-0.00966171	0.776724	0.29074	0.838247	FDA	std-of-care		inducer of DNA damage
saracatinib	0.811908	0.559529	-0.0403844	0.217063	-0.0432372	0.186283	0.272579	0.244048	clinical	CTEP;kinome	ABL1;SRC	inhibitor of SRC and ABL1
CBB-1007	0.647726	0.499404	-0.0390848	0.409743	-0.0227337	0.631682	0.482311	0.706914	probe	lit-search	KDM1A	inhibitor of lysine-specific demethylase 1A (LSD1)
nelarabine	0.753392	0.490081	-0.0381315	0.26849	-0.133632	9.86192e-05	0.331057	0.000205929	FDA	CTEP;std-of-care	POLA1	deoxyguanosine analog; inhibitor of DNA synthesis
temozolomide	0.689525	0.490081	-0.036996	0.259189	-0.00486313	0.882132	0.321041	0.922443	FDA	std-of-care		DNA alkylator
SB-431542	0.66763	0.502546	-0.0346592	0.294703	-0.0165315	0.617296	0.362558	0.693663	probe	kinome	TGFBR1	inhibitor of the transforming growth factor beta type 1 receptor
BRD8958	0.707991	0.482243	-0.0346115	0.303984	-0.0580769	0.0843899	0.372296	0.118407	probe	chromatin;pilot-set	EP300	inhibitor of E1A binding protein p300
itraconazole	0.66571	0.510674	-0.0334905	0.318556	-0.0401085	0.232213	0.388306	0.298482	FDA	pilot-set		anti-fungal agent; inhibitor of hedgehog signaling pathway
BMS-195614	0.724035	0.501231	-0.0330209	0.319195	-0.0234747	0.478916	0.388306	0.564955	probe	chromatin;lit-search	RARA;RARB;RARG	antagonist of retinoic acid receptors
NSC 74859	0.629933	0.497799	-0.0315882	0.345749	-0.0447491	0.181537	0.416887	0.23898	probe	chromatin;pilot-set	STAT3	inhibitor of STAT3
isonicotinohydroxamic acid	0.612652	0.490081	-0.0311327	0.430278	-0.0243153	0.53793	0.502144	0.621127	probe	chromatin;lit-search;outreach	HDAC6	inhibitor of HDAC6
ML258	0.749161	0.495033	-0.0310539	0.343643	-0.00623356	0.849271	0.415267	0.900492	probe	outreach	BCL2L10	inhibitor of BIM-BCL-B interaction
BRD-K09344309	0.589155	0.471878	-0.0296585	0.652435	-0.0226528	0.730873	0.708321	0.801461	probe	DOS;outreach		screening hit
myriocin	0.848256	0.5027	-0.0295911	0.659576	-0.0347442	0.604982	0.713232	0.686695	probe	pilot-set	SPTLC1;SPTLC2;SPTLC3	inhibitor of serine palmitoyltransferase
968	0.675481	0.49423	-0.0284081	0.658808	-0.0698683	0.276991	0.713232	0.35107	probe	lit-search	GLS	inhibitor of glutaminase
BRD-K90370028	0.615999	0.501453	-0.0280212	0.555932	-0.0552342	0.245454	0.619597	0.314019	probe	outreach		screening hit
veliparib	0.83172	0.499165	-0.0271316	0.40305	-0.0147705	0.648992	0.476491	0.722575	clinical	chromatin;CTEP;pilot-set	PARP1;PARP2	inhibitor of poly (ADP-ribose) polymerase 1 (PARP1) and 2 (PARP2)
lovastatin	0.802561	0.589804	-0.0266937	0.412417	-0.0343852	0.290994	0.48337	0.365419	FDA	pilot-set	HMGCR	inhibitor of HMG-CoA reductase
GSK1059615	0.837519	0.622624	-0.0264722	0.506161	-0.0303961	0.445215	0.568779	0.538009	clinical	kinome	MTOR;PIK3CA;PIK3CB;PIK3CD;PIK3CG	inhibitor of PI3K and mTOR kinase activity
birinapant	0.978874	0.505176	-0.0251877	0.445179	-0.000952145	0.976979	0.516218	0.984258	clinical	CTEP;lit-search	DIABLO;XIAP	SMAC mimetic; inhibitor of inhibitor of apoptosis proteins (IAPs)
selumetinib:GDC-0941 (4:1 mol/mol)	0.923332	0.679347	-0.0250246	0.447638	-0.0212692	0.518684	0.517968	0.602417	probe	combination	MAP2K1;MAP2K2;PIK3CA;PIK3CB;PIK3CD;PIK3CG	inhibitor of MEK1 and MEK2;inhibitor of PI3K kinase activity
PRL-3 inhibitor I	0.625527	0.494776	-0.0249302	0.45407	-0.00409187	0.902219	0.519892	0.938376	probe	pilot-set	PTP4A3	inhibitor of phosphatase of regenerating liver-3 (PRL3)
erlotinib	0.906434	0.543887	-0.0247581	0.452735	0.0285306	0.386865	0.519454	0.471682	FDA	CTEP;kinome;std-of-care	EGFR;ERBB2	inhibitor of EGFR and HER2
selumetinib:UNC0638 (4:1 mol/mol)	0.886049	0.598103	-0.0236633	0.472733	-0.0259494	0.431029	0.538995	0.522025	probe	combination	MAP2K1;MAP2K2;EHMT1;EHMT2	inhibitor of MEK1 and MEK2;inhibitor of EHMT2 and GLP methyltransferase
trifluoperazine	0.669238	0.512928	-0.023302	0.492701	-0.0410467	0.226749	0.555075	0.292147	FDA	pilot-set	DRD2	antagonist of dopamine receptor D2
sildenafil	0.688561	0.508728	-0.022807	0.492948	-0.0238238	0.473865	0.555075	0.560209	FDA	pilot-set	PDE5A	inhibitor of phosphodiesterase 5A
GSK4112	0.689074	0.495545	-0.0215073	0.509702	-0.00604312	0.853048	0.57158	0.90274	probe	lit-search	NR1D1	antagonist of Rev-ErbAalpha
BRD-K34485477	0.629899	0.490934	-0.0207456	0.749672	0.0278208	0.668704	0.788747	0.74074	GE-active	DOS;profiling		product of diversity oriented synthesis
A-804598	0.726071	0.499028	-0.0187951	0.630863	0.01318	0.736159	0.691791	0.805635	probe	lit-search	P2RX7	inhibitor of purinergic receptor P2X
SJ-172550	0.61576	0.490081	-0.0184566	0.576092	0.0028169	0.932003	0.640755	0.958336	probe	pilot-set	MDM2;TP53	inhibitor of p53-MDM2 interaction
SR1001	0.635363	0.495767	-0.017859	0.589323	-0.000392928	0.990525	0.652807	0.991777	probe	chromatin;lit-search	RORA;RORC	synthetic ROR ligand; suppressor of TH17 differentiation
IC-87114	0.756582	0.496638	-0.0173648	0.595506	-0.0331517	0.31072	0.658318	0.387511	probe	kinome	PIK3CD	inhibitor of PI3K catalytic subunit delta
BRD-K14844214	0.958157	0.501282	-0.0166364	0.625112	-0.120002	0.000404622	0.686868	0.000781983	GE-active	DOS;profiling		product of diversity oriented synthesis
HC-067047	0.678507	0.520134	-0.0164545	0.623386	-0.00296059	0.9296	0.686355	0.957717	probe	lit-search	TRPV4	inhibitor of cation channel TRPV4
AC55649	0.697513	0.496604	-0.0164149	0.620934	-0.045357	0.171603	0.685038	0.228106	probe	chromatin;pilot-set	RARB	agonist of retinoic acid receptor beta
BRD-K50799972	0.841081	0.502802	-0.0155631	0.638429	-0.0150447	0.649655	0.697282	0.722575	GE-active	DOS;profiling		product of diversity oriented synthesis
lapatinib	0.820327	0.552305	-0.0154445	0.647662	0.00360837	0.914973	0.705951	0.946661	FDA	CTEP;kinome;std-of-care	EGFR;ERBB2	inhibitor of EGFR and HER2
hyperforin	0.735544	0.526674	-0.0151848	0.651351	-0.00881076	0.793175	0.708321	0.850946	clinical	lit-search	TRPC6	agonist of calcium-permeable ion channels
erismodegib	0.659782	0.501487	-0.0139651	0.676003	0.00969265	0.771771	0.72667	0.836214	probe	chromatin;pilot-set		screening hit
BRD-K37390332	0.640349	0.490251	-0.0138755	0.679496	-0.0356292	0.288614	0.727555	0.364108	GE-active	DOS;profiling		product of diversity oriented synthesis
cyanoquinoline 11	0.667742	0.544485	-0.0136994	0.764419	0.00669792	0.883514	0.802714	0.922443	clinical	kinome;pilot-set	MAP3K8	inhibitor of MAP3K8; inhibitor of phosphorylated EGFR in cells
BRD-K04800985	0.625459	0.493769	-0.0128909	0.698232	-0.0201722	0.544025	0.743235	0.626836	GE-active	DOS;profiling		product of diversity oriented synthesis
WAY-362450	0.755127	0.497184	-0.0111695	0.732759	0.0168689	0.606056	0.776952	0.686695	probe	chromatin;lit-search	NR1H4	agonist of farnesoid X receptor
nilotinib	0.99581	0.508454	-0.00913363	0.783082	-0.0714236	0.0311183	0.819154	0.0470131	FDA	kinome;std-of-care	ABL1;BCR;KIT	inhibitor of ABL1, BCR, and c-KIT
pifithrin-alpha	0.674733	0.520544	-0.00788978	0.810611	-0.0155701	0.636261	0.84471	0.710578	probe	pilot-set		inhibitor of p53-dependent signaling
blebbistatin	0.563985	0.499438	-0.00722198	0.912689	-0.0016731	0.979735	0.929749	0.985017	probe	pilot-set	MYH1;MYH2	inhibitor of myosin II ATPases
palmostatin B	0.711392	0.490081	-0.00666057	0.864388	-0.0152213	0.696297	0.892219	0.767351	probe	lit-search	LYPLA1	inhibitor of acyl-protein thioesterase 1
BRD-K16130065	0.648102	0.490081	-0.00568119	0.929213	0.0173359	0.786319	0.943056	0.845255	probe	outreach		stapled helical peptide
trametinib	0.997982	0.629489	-0.00192369	0.967431	-0.0102949	0.827028	0.9782	0.885521	clinical	CTEP;kinome	MAP2K1;MAP2K2	inhibitor of MEK1 and MEK2
etomoxir	0.643457	0.507105	9.78528e-05	0.997627	-0.0159935	0.626925	0.997627	0.703034	clinical	pilot-set	CPT1A	inhibitor of carnitine palmitoyltransferase
IU1	0.648819	0.502819	0.000176719	0.995764	-0.0279372	0.40122	0.997595	0.487004	probe	lit-search	USP14	inhibitor of the deubiquitinase activity of USP14
SGX-523	0.871817	0.50258	0.000538657	0.986904	0.0409505	0.211907	0.992367	0.274321	clinical	kinome	MET	inhibitor of MET
BRD-K27986637	0.576724	0.490081	0.000837399	0.989531	-0.0125974	0.843522	0.993176	0.89789	probe	DOS;outreach		product of diversity oriented synthesis; screening hit
CID-5951923	0.614052	0.497765	0.000959841	0.976818	-0.0094309	0.77525	0.985863	0.838247	probe	chromatin;lit-search	KLF5	modulator of KLF5 expression
BRD-K29086754	0.741528	0.493598	0.00107358	0.986827	0.0550136	0.397178	0.992367	0.483175	GE-active	DOS;profiling		product of diversity oriented synthesis
BRD-K52037352	0.693708	0.498448	0.00242217	0.944585	0.0227557	0.513693	0.956875	0.598211	GE-active	DOS;profiling		product of diversity oriented synthesis
ML083	0.667838	0.497218	0.00365443	0.912387	0.0143357	0.666002	0.929749	0.739248	probe	pilot-set	PKM	activator of muscle pyruvate kinase
GDC-0879	0.750213	0.500258	0.00478944	0.885341	0.0027623	0.933718	0.905274	0.958336	probe	kinome	BRAF	inhibitor of BRAF
vandetanib	0.795983	0.566308	0.00484151	0.883786	0.0174277	0.598749	0.905274	0.681249	FDA	kinome;std-of-care	EGFR;KDR	inhibitor of VEGFR2 and EGFR
selumetinib:BRD-A02303741 (4:1 mol/mol)	0.875438	0.591341	0.0050572	0.877793	-0.00166354	0.959659	0.900936	0.973956	probe	combination	MAP2K1;MAP2K2;DOT1L	inhibitor of MEK1 and MEK2;inhibitor of histone methyltransferases
BRD-K84807411	0.710805	0.497457	0.00630113	0.921193	-0.0470205	0.460121	0.936661	0.548722	GE-active	DOS;profiling		product of diversity oriented synthesis
PD 153035	0.827048	0.516207	0.00678267	0.860583	0.019567	0.612354	0.889976	0.689531	probe	kinome	EGFR	inhibitor of EGFR
selumetinib	0.918739	0.58895	0.00772761	0.815423	0.000341198	0.991777	0.848102	0.991777	clinical	CTEP;kinome;pilot-set	MAP2K1;MAP2K2	inhibitor of MEK1 and MEK2
PF-4800567 hydrochloride	0.655786	0.507805	0.00788429	0.868272	-0.00979321	0.836782	0.892845	0.892458	probe	kinome	CSNK1D;CSNK1E	inhibitor of casein kinase isoforms delta and epsilon
BRD-K48477130	0.606129	0.490081	0.00812423	0.866444	-0.00204791	0.966186	0.892651	0.976941	probe	lit-search;synthesis		screening hit
BRD-K94991378	0.68307	0.515114	0.00954393	0.78	0.0212252	0.534437	0.8175	0.618404	probe	DOS;outreach		inducer of ROS
semagacestat	0.650936	0.506969	0.0105804	0.745963	0.0404938	0.214837	0.786363	0.277455	clinical	lit-search	APH1A;NCSTN;PSEN1;PSENEN	inhibitor of gamma-secretase
SZ4TA2	0.623649	0.495784	0.0127675	0.787318	0.0162947	0.730592	0.822009	0.801461	probe	lit-search	BCL2L1	inhibitor of BCL-xL
BRD-K71935468	0.724694	0.526179	0.012841	0.703648	0.0225397	0.50428	0.747541	0.591038	probe	DOS;outreach		inducer of ROS
ML312	0.623717	0.490081	0.0133151	0.83979	0.0710788	0.279918	0.870124	0.353957	probe	MLPCN;outreach	SCARB1	inhibitor of scavenger receptor class B, member 1 (SCARB1)-mediated lipid uptake
selumetinib:tretinoin (2:1 mol/mol)	0.945316	0.603431	0.0133335	0.687589	-0.011054	0.73885	0.733338	0.80696	probe	combination	MAP2K1;MAP2K2;RARA;RARB;RARG	inhibitor of MEK1 and MEK2;agonist of retinoid acid receptors
BMS-536924	0.762299	0.56098	0.013389	0.68587	0.00418406	0.899422	0.732939	0.937257	probe	pilot-set	IGF1R;INSR	inhibitor of insulin-like growth factor 1 receptor (IGF1R) and insulin receptor (INSR)
MK-0752	0.651619	0.499575	0.0143455	0.664749	-0.00205358	0.950536	0.717403	0.968915	clinical	lit-search	APH1A;NCSTN;PSEN1;PSENEN	inhibitor of gamma-secretase
betulinic acid	0.712215	0.490081	0.015595	0.637927	-0.0239876	0.469117	0.697282	0.557012	probe	chromatin;lit-search		natural product; inhibitor of specificity protein 1 transcription factor in cells
BRD-A05715709	0.593288	0.493154	0.0162367	0.738557	-0.00345993	0.943304	0.78158	0.965947	probe	outreach	IDH1	putative inhibitor of IDH1 R132H
fumonisin B1	0.733041	0.500292	0.0199201	0.541655	0.00520607	0.873284	0.604922	0.918802	probe	pilot-set	CERS1;CERS2;CERS3;CERS4;CERS5;CERS6	inhibitor of ceramide synthase
BRD-K41334119	0.669535	0.494145	0.0211401	0.740951	-0.0478084	0.45447	0.782594	0.544161	GE-active	DOS;profiling		product of diversity oriented synthesis
VU0155056	0.799784	0.506303	0.0233713	0.477261	0.00629636	0.848176	0.541561	0.900492	probe	lit-search	PLD1;PLD2	inhibitor of phospholipase D1/D2
JW-480	0.674047	0.499882	0.0234751	0.476982	0.0167998	0.610819	0.541561	0.689226	probe	lit-search	NCEH1	inhibitor of serine hydrolase enzyme NCEH
PD318088	0.91015	0.581727	0.0236081	0.467823	0.0104009	0.7491	0.534515	0.816519	probe	kinome	MAP2K1;MAP2K2	inhibitor of MEK1 and MEK2
simvastatin	0.842327	0.543631	0.0247532	0.477965	0.0388468	0.265347	0.541561	0.337096	FDA	pilot-set	HMGCR	inhibitor of HMG-CoA reductase
SR8278	0.632016	0.533454	0.0262024	0.823422	0.0755358	0.519515	0.85479	0.602417	probe	lit-search	NR1D1	antagonist of Rev-ErbAalpha
BRD-K42260513	0.800802	0.500172	0.0263215	0.583605	0.0358965	0.454684	0.64779	0.544161	probe	chromatin;lit-search;synthesis	EZH2	inhibitor of enhancer of zeste polycomb repressive complex 2 subunit
BRD-K27224038	0.701956	0.499421	0.0263731	0.679388	-0.0200485	0.753399	0.727555	0.819566	GE-active	DOS;profiling		product of diversity oriented synthesis
BRD-K30019337	0.627098	0.490115	0.027075	0.669462	-0.00968965	0.878595	0.721061	0.920835	GE-active	DOS;profiling		product of diversity oriented synthesis
CAY10576	0.910249	0.498755	0.0295213	0.392535	-0.00207092	0.952182	0.468121	0.968915	probe	kinome;outreach	IKBKE	inhibitor of IKK-epsilon
compound 1B	0.924391	0.504424	0.029704	0.380164	0.05797	0.0865719	0.454363	0.120979	probe	chromatin;outreach		screening hit
IPR-456	0.802868	0.510947	0.0306452	0.351073	0.00145673	0.964652	0.421442	0.976941	probe	lit-search;synthesis	PLAUR	inhibitor of the interaction of urokinase receptor with binding partners
CI-976	0.697082	0.499814	0.0315019	0.349517	0.0449091	0.182195	0.420501	0.239268	probe	pilot-set	ACAT1	inhibitor of acetyl-CoA acetyltransferase I
ifosfamide	0.672124	0.490115	0.0392126	0.394832	0.0883006	0.0549742	0.468809	0.0803242	FDA	std-of-care		DNA alkylator
PLX-4720	0.719435	0.506764	0.0396353	0.229737	0.0549849	0.0955606	0.287172	0.13252	probe	kinome	BRAF	inhibitor of BRAF
NSC30930	0.81865	0.498636	0.0405058	0.216175	0.0168065	0.607966	0.272091	0.68743	probe	outreach	SRD5A2	inhibitor of steroid 5-alpha reductase
erlotinib:PLX-4032 (2:1 mol/mol)	0.873525	0.543119	0.0406533	0.236143	0.0477494	0.164018	0.293162	0.21963	probe	combination	EGFR;ERBB2;BRAF	inhibitor of EGFR and HER2;inhibitor of BRAF
selumetinib:PLX-4032 (8:1 mol/mol)	0.89403	0.590726	0.0408143	0.214173	0.0296248	0.367352	0.270195	0.450917	probe	combination	MAP2K1;MAP2K2;BRAF	inhibitor of MEK1 and MEK2;inhibitor of BRAF
BRD-K71781559	0.902483	0.504066	0.0437757	0.194503	0.0224776	0.505456	0.247674	0.591145	probe	outreach		screening hit
UNC0321	0.605582	0.49032	0.0440885	0.177059	0.0246851	0.449928	0.228666	0.542502	probe	chromatin;pilot-set	EHMT2	inhibitor of G9a histone methyltransferase
BRD-K96970199	0.552954	0.496296	0.0448285	0.486708	0.00150312	0.981403	0.550324	0.985017	GE-active	DOS;profiling		product of diversity oriented synthesis
salermide:PLX-4032 (12:1 mol/mol)	0.750295	0.505466	0.0454265	0.182706	0.0191261	0.57495	0.234847	0.658294	probe	combination	SIRT1;SIRT2;BRAF	inhibitor of sirtuin 1 and sirtuin 2;inhibitor of BRAF
BRD-K09587429	0.687332	0.490081	0.0464665	0.17642	0.0434853	0.205857	0.228382	0.268402	GE-active	DOS;profiling		product of diversity oriented synthesis
BRD-K16147474	0.604148	0.49534	0.0465715	0.172411	0.0916426	0.00716151	0.223724	0.0119725	GE-active	DOS;profiling		product of diversity oriented synthesis
austocystin D	0.966596	0.606983	0.0485139	0.167243	0.036859	0.294151	0.217535	0.368534	probe	pilot-set		natural product; inducer of DNA damage
BRD-K78574327	0.555072	0.490081	0.04874	0.449461	0.0343014	0.594653	0.518095	0.678004	GE-active	DOS;profiling		product of diversity oriented synthesis
BRD-K44224150	0.725288	0.490081	0.0509199	0.433284	0.034718	0.59329	0.503497	0.677868	GE-active	DOS;profiling		product of diversity oriented synthesis
BRD-K96431673	0.557736	0.490422	0.0525037	0.411338	0.0112767	0.860032	0.483144	0.908367	GE-active	DOS;profiling		product of diversity oriented synthesis
cimetidine	0.607495	0.490081	0.0538946	0.39904	-0.00184102	0.977034	0.472775	0.984258	FDA	lit-search	HRH2	inhibitor of histidine receptor H2
KH-CB19	0.689026	0.490456	0.0573527	0.14228	0.0790441	0.0429885	0.187755	0.0634925	probe	kinome	CLK1;CLK4	inhibitor of CDC2-like kinases 1 and 4
BRD-K07442505	0.748515	0.500804	0.0618372	0.0592863	0.0431979	0.187869	0.0837073	0.245536	probe	outreach	BAX	stapled helical peptide activating BAX
BRD8899	0.661807	0.49213	0.0621855	0.0582726	0.0600198	0.0676139	0.0827046	0.0972284	probe	lit-search;synthesis	STK33	inhibitor of serine/threonine kinasase STK33
BRD-K34099515	0.627132	0.490081	0.0635796	0.333915	0.0263968	0.688544	0.405308	0.761169	probe	DOS;outreach		screening hit
C6-ceramide	0.824633	0.498601	0.0674005	0.0384089	0.0314133	0.334986	0.0555249	0.415313	probe	lit-search	MAPK1;PPP2CA;UGCG	inhibitor of glucosylceramide synthase; activator of MAP kinase (ERK); stimulator of protein phosphatase 2A
PLX-4032	0.730968	0.502563	0.0781122	0.0184376	0.0681322	0.0398932	0.0279124	0.059242	FDA	kinome;pilot-set;std-of-care	BRAF	inhibitor of BRAF
VAF-347	0.645096	0.490934	0.0832169	0.0404058	0.0994006	0.0142859	0.0582571	0.0228323	probe	lit-search;synthesis	AHR	inhibitor of aryl hydrocarbon receptor
AGK-2	0.712403	0.498055	0.0848852	0.010414	0.0706182	0.0331703	0.0163124	0.0498011	probe	chromatin;pilot-set	SIRT2	inhibitor of sirtuin 2
BRD-K17060750	0.785321	0.490081	0.0879929	0.00722115	0.0556103	0.0899179	0.0117129	0.125333	GE-active	DOS;profiling		product of diversity oriented synthesis
BRD-K02492147	0.648204	0.491959	0.0886097	0.010416	0.0508726	0.141892	0.0163124	0.192845	GE-active	DOS;profiling		product of diversity oriented synthesis
abiraterone	0.590726	0.490081	0.0934953	0.166034	0.0903226	0.180941	0.216999	0.238772	FDA	std-of-care	CYP17A1	inhibitor of 17 alpha-hydroxylase and C17,20 lyase
BRD-K55473186	0.671988	0.495357	0.0941011	0.0198939	0.087134	0.0311408	0.0297862	0.0470131	probe	outreach	NOTCH1	stapled helical peptide targeting NOTCH1
BRD-K33199242	0.759338	0.496569	0.0954301	0.00386084	0.0738454	0.0254999	0.00635059	0.0389284	GE-active	DOS;profiling		product of diversity oriented synthesis
BRD-K86535717	0.574538	0.486853	0.101639	0.111802	0.0370918	0.56259	0.148901	0.645498	GE-active	DOS;profiling		product of diversity oriented synthesis
BRD-K99006945	0.977982	0.503297	0.109138	0.0201582	0.0129126	0.784022	0.0300992	0.84445	probe	chromatin;lit-search;synthesis		screening hit
MI-1	0.694029	0.492881	0.110775	0.00113852	0.132675	9.52428e-05	0.0020411	0.000199644	probe	lit-search	MEN1	binder of menin; inhibitor of menin-MLL fusion protein
FGIN-1-27	0.573821	0.493018	0.113684	0.0781731	0.0867368	0.179581	0.108133	0.237552	probe	pilot-set	TSPO	activator of peripheral benzodiazepine receptor/translocator protein
BCL-LZH-4	0.608041	0.500838	0.121444	0.0098376	0.124146	0.00830652	0.0155405	0.013802	probe	lit-search;synthesis		inhibitor of BCL2, BCL-xL, and MCL1
ML334 diastereomer	0.617911	0.478196	0.130959	0.000710838	0.16678	1.53862e-05	0.00129567	3.47946e-05	probe	lit-search;synthesis	KEAP1;NFE2L2	inhibitor of KEAP1-NFE2L2 protein-protein interaction
LY-2157299	0.579798	0.495272	0.133117	0.0423512	0.119174	0.0693997	0.0609008	0.0995337	probe	kinome	TGFBR1	inhibitor of the transforming growth factor beta type 1 receptor
JW-55	0.628328	0.502136	0.142559	0.0262712	0.136299	0.0336996	0.0385924	0.0504568	probe	lit-search	TNKS	inhibitor of tankyrase
